# Supplementary material for: Structure of endothelin ETB receptor–Gi complex in a conformation stabilized by unique NPxxL motif
Source: Commun Biol. 2024 Oct 16;7:1303. doi: 10.1038/s42003-024-06905-z (PMC11484851; doi:10.1038/s42003-024-06905-z)
Supplement: Supplementary file 4 — Supplementary Data [file 42003_2024_6905_MOESM4_ESM.xlsx]

## Sheet: Fig. 2f
Fig. 2f -Data Points, average, error bar
Signal Change for WT (100%)	1st	2nd	3rd	4th	5th	6th	7th	8th	9th	average	error bar
Ligand concentration: Log[ET-1 (M)]
0	1.01	0.996	1.02	0.993	1.01	0.996	0.996	1	0.992	1.00144	0.00321071
-11	0.998	1	0.994	0.97	0.986	1	0.989	0.988	0.99	0.990556	0.00311409
-10	0.925	0.925	0.838	0.866	0.958	0.945	0.947	0.892	0.899	0.910556	0.0133906
-9.5229	0.871	0.887	0.739	0.777	0.877	0.877	0.875	0.808	0.815	0.836222	0.0178043
-9	0.768	0.749	0.714	0.684	0.804	0.796	0.789	0.735	0.705	0.749333	0.0143256
-8	0.741	0.748	0.728	0.702	0.718	0.7	0.711	0.703	0.681	0.714667	0.00712195
-7	0.758	0.731	0.709	0.722	0.719	0.702	0.717	0.659	0.675	0.710222	0.00979623
-6	0.736	0.738	0.724	0.712	0.705	0.697	0.69	0.655	0.677	0.703778	0.00914357
Signal Change for WT (50%)	1st	2nd	3rd	4th	5th	6th				average	error bar
Ligand concentration: Log[ET-1 (M)]
0	0.991	1.01	1.01	0.99	1.01	1				1.00183	0.00391933
-11	0.982	0.972	0.992	0.982	0.989	0.992				0.984833	0.00316667
-10	0.913	0.902	0.937	0.947	0.94	0.931				0.928333	0.00706006
-9.5229	0.817	0.848	0.882	0.888	0.885	0.892				0.868667	0.012192
-9	0.719	0.759	0.821	0.817	0.8	0.802				0.786333	0.0161816
-8	0.759	0.754	0.831	0.804	0.744	0.748				0.773333	0.0145457
-7	0.753	0.76	0.824	0.824	0.739	0.747				0.7745	0.0159054
-6	0.733	0.749	0.791	0.798	0.727	0.708				0.751	0.0147896
Signal Change for WT (35%)	1st	2nd	3rd	4th	5th	6th				average	error bar
Ligand concentration: Log[ET-1 (M)]
0	1	1.01	1	0.995	1.01	0.999				1.00233	0.00253859
-11	0.979	0.977	0.982	0.987	1	0.979				0.984	0.00350238
-10	0.938	0.927	0.934	0.959	0.936	0.943				0.9395	0.00444785
-9.5229	0.857	0.862	0.865	0.887	0.927	0.902				0.883333	0.0111853
-9	0.787	0.802	0.842	0.824	0.814	0.814				0.813833	0.00765252
-8	0.792	0.773	0.853	0.825	0.814	0.781				0.806333	0.0123063
-7	0.778	0.795	0.82	0.857	0.798	0.806				0.809	0.0111235
-6	0.786	0.793	0.821	0.806	0.767	0.793				0.794333	0.00745505
Signal Change for D198A(3.49)	1st	2nd	3rd	4th	5th	6th	7th			average	error bar
Ligand concentration: Log[ET-1 (M)]
0	1.01	0.988	1	1.01	1	1.01	0.992			1.00143	0.00342857
-11	0.984	0.993	0.997	0.986	0.983	0.992	0.987			0.988857	0.00196915
-10	0.88	0.86	0.911	0.922	0.891	0.884	0.904			0.893143	0.0079115
-9.5229	0.777	0.788	0.781	0.811	0.797	0.819	0.785			0.794	0.00597216
-9	0.722	0.726	0.697	0.728	0.706	0.759	0.747			0.726429	0.00814996
-8	0.716	0.728	0.687	0.687	0.685	0.74	0.719			0.708857	0.00847244
-7	0.725	0.715	0.678	0.73	0.689	0.762	0.734			0.719	0.0107216
-6	0.714	0.72	0.681	0.696	0.692	0.715	0.718			0.705143	0.00577527
Signal Change for R199A(3.50)	1st	2nd	3rd	4th	5th	6th				average	error bar
Ligand concentration: Log[ET-1 (M)]
0	1.03	0.997	0.975	0.979	1	0.998				0.9965	0.00796973
-11	0.983	0.993	0.991	0.978	1.01	0.96				0.985833	0.00682845
-10	1.01	0.971	0.981	0.987	0.997	0.978				0.987333	0.00577735
-9.5229	0.993	0.969	0.976	0.976	0.985	0.98				0.979833	0.00340016
-9	1	0.979	0.967	0.973	0.975	0.975				0.978167	0.00465057
-8	1.01	0.967	0.983	0.969	0.97	0.962				0.976833	0.00721765
-7	1.01	0.991	0.975	0.988	0.98	0.984				0.988	0.00497326
-6	1.01	0.994	0.999	0.979	0.97	0.963				0.985833	0.00740008
Signal Change for Y293F(5.58)	1st	2nd	3rd	4th	5th	6th	7th			average	error bar
Ligand concentration: Log[ET-1 (M)]
0	1.01	0.994	1.01	0.994	1.01	1.01	0.983			1.00157	0.00420803
-11	0.99	1	0.986	0.993	1.01	1.02	0.983			0.997429	0.005089
-10	0.989	1.01	0.993	1	0.997	0.979	0.985			0.993286	0.00387123
-9.5229	0.988	0.994	0.975	1	0.99	0.954	0.976			0.982429	0.00584668
-9	0.974	0.975	0.962	0.97	0.978	0.963	0.952			0.967714	0.00346901
-8	0.944	0.968	0.94	0.959	0.966	0.929	0.939			0.949286	0.00568085
-7	0.966	0.959	0.972	0.955	0.975	0.931	0.942			0.957143	0.00605305
-6	0.963	0.962	0.965	0.961	0.986	0.957	0.927			0.960143	0.00656988
Signal Change for N382A(7.49)	1st	2nd	3rd	4th	5th	6th	7th			average	error bar
Ligand concentration: Log[ET-1 (M)]
0	0.998	1	0.994	0.983	1.01	1	0.993			0.996857	0.00312005
-11	1	0.994	0.988	1.01	1.01	0.993	0.983			0.996857	0.00393052
-10	0.992	1.01	0.972	1	0.98	0.973	0.973			0.985714	0.00572677
-9.5229	0.987	0.981	0.98	0.987	0.983	0.968	0.974			0.98	0.00261861
-9	0.989	0.98	0.974	0.95	0.976	0.934	0.968			0.967286	0.00717374
-8	0.983	0.975	0.962	0.947	0.949	0.961	0.95			0.961	0.00521445
-7	0.987	0.987	0.944	0.94	0.95	0.942	0.978			0.961143	0.00824167
-6	0.982	0.965	0.947	0.945	0.931	0.962	0.972			0.957714	0.00664657

## Sheet: Fig. 2g
Fig. 2g -Data Points, average, error bar
Signal Change for WT	1st	2nd	3rd	4th	5th	6th	7th	8th	average	error bar
Ligand concentration: Log[ET-1 (M)]
0	0.998	1.01	0.98	1.01	0.984	0.987	0.988	0.992	0.993625	0.00403528
-11	0.988	0.975	0.996	0.993	1	1	1.01	1	0.99525	0.00366815
-10	0.939	0.943	0.983	0.975	0.983	0.989	0.975	0.979	0.97075	0.00670221
-9.5229	0.877	0.887	0.946	0.934	0.929	0.944	0.917	0.937	0.921375	0.00920973
-9	0.825	0.736	0.873	0.871	0.857	0.88	0.876	0.863	0.847625	0.0170817
-8	0.73	0.737	0.754	0.713	0.749	0.755	0.773	0.757	0.746	0.00658733
-7	0.734	0.736	0.737	0.744	0.76	0.751	0.772	0.754	0.7485	0.00470562
-6	0.717	0.699	0.736	0.722	0.731	0.731	0.742	0.745	0.727875	0.00528623
Signal Change for L386Y(7.53)	1st	2nd	3rd	4th	5th	6th	7th	8th	average	error bar
Ligand concentration: Log[ET-1 (M)]
0	0.984	1	1.01	1.01	0.995	0.992	1	1.01	1.00012	0.00339347
-11	0.997	1.03	0.994	0.983	0.982	1.01	0.999	0.989	0.998	0.00558697
-10	0.976	0.986	0.997	0.978	0.988	0.995	0.984	0.974	0.98475	0.00300446
-9.5229	0.97	0.992	0.981	0.982	0.967	0.963	0.968	0.968	0.973875	0.00352257
-9	0.952	0.993	0.972	0.972	0.954	0.954	0.958	0.954	0.963625	0.00508477
-8	0.963	0.945	0.965	0.959	0.957	0.935	0.957	0.939	0.9525	0.00399553
-7	0.955	0.984	0.985	0.979	0.945	0.952	0.947	0.95	0.962125	0.00613665
-6	0.946	0.96	0.973	0.943	0.943	0.963	0.944	0.945	0.952125	0.00409022
Signal Change for L386A(7.53)	1st	2nd	3rd	4th	5th	6th	7th	8th	average	error bar
Ligand concentration: Log[ET-1 (M)]
0	0.997	0.986	0.993	1.02	1.01	0.996	0.997	1	0.999875	0.00372941
-11	0.975	0.976	0.987	0.992	0.994	0.994	1.01	0.993	0.990125	0.00395256
-10	0.961	0.968	0.974	0.989	0.981	0.987	0.99	0.989	0.979875	0.00390255
-9.5229	0.97	0.98	0.967	0.976	0.977	0.978	0.974	0.983	0.975625	0.00184136
-9	0.973	0.956	0.963	0.968	0.962	0.963	0.978	0.959	0.96525	0.00258947
-8	0.96	0.979	0.948	0.957	0.972	0.95	0.962	0.966	0.96175	0.00371652
-7	0.982	0.967	0.97	0.968	0.964	0.961	0.957	0.965	0.96675	0.00261691
-6	0.957	0.965	0.95	0.951	0.953	0.949	0.947	0.987	0.957375	0.00468256
Signal Change for L386N(7.53)	1st	2nd	3rd	4th	5th	6th			average	error bar
Ligand concentration: Log[ET-1 (M)]
0	0.995	0.991	1.01	0.994	0.988	1			0.996333	0.00319026
-11	0.998	1.01	1	0.992	1.01	1.01			1.00333	0.0031693
-10	0.995	0.984	0.996	0.98	0.996	0.979			0.988333	0.00335327
-9.5229	0.967	0.965	0.993	0.981	0.985	0.99			0.980167	0.00479178
-9	0.985	0.959	1	0.968	0.978	0.981			0.9785	0.00577783
-8	0.967	0.968	0.979	0.987	0.978	0.967			0.974333	0.00338296
-7	0.963	0.948	0.988	0.978	0.966	0.972			0.969167	0.00558818
-6	0.949	0.951	0.971	0.981	0.969	0.98			0.966833	0.00567108
Signal Change for L386V(7.53)	1st	2nd	3rd	4th	5th	6th			average	error bar
Ligand concentration: Log[ET-1 (M)]
0	0.991	0.994	1	0.982	0.994	0.983			0.990667	0.002848
-11	1	1.01	1.01	1	1.01	1.01			1.00667	0.00210819
-10	0.991	0.979	1.01	0.98	0.988	0.983			0.9885	0.00469574
-9.5229	0.967	0.975	0.969	0.988	0.961	0.968			0.971333	0.00380058
-9	0.941	0.91	0.952	0.958	0.934	0.908			0.933833	0.00856511
-8	0.876	0.884	0.939	0.909	0.904	0.86			0.895333	0.01143
-7	0.879	0.888	0.929	0.919	0.905	0.885			0.900833	0.00823171
-6	0.874	0.89	0.901	0.906	0.879	0.873			0.887167	0.00575857
Signal Change for L386I(7.53)	1st	2nd	3rd	4th	5th	6th	7th	8th	average	error bar
Ligand concentration: Log[ET-1 (M)]
0	0.997	1.01	0.994	1.01	0.993	0.996	1.01	0.999	1.00113	0.00267553
-11	0.994	1.01	0.997	1	0.999	0.996	1.01	0.996	1.00025	0.00222606
-10	1	0.995	0.985	0.989	0.98	0.996	0.996	0.985	0.99075	0.00247668
-9.5229	0.972	0.991	0.966	0.971	0.972	0.97	0.987	0.974	0.975375	0.00310494
-9	0.938	0.946	0.932	0.931	0.94	0.937	0.968	0.95	0.94275	0.00426259
-8	0.911	0.863	0.84	0.837	0.878	0.855	0.889	0.892	0.870625	0.00930618
-7	0.884	0.842	0.828	0.837	0.895	0.882	0.869	0.873	0.86375	0.00876224
-6	0.854	0.851	0.825	0.813	0.857	0.858	0.864	0.878	0.85	0.00744504
Signal Change for vehicle	1st	2nd	3rd	4th	5th	6th	7th	8th	average	error bar
Ligand concentration: Log[ET-1 (M)]
0	1	1	0.998	0.988	1.02	1	1	0.998	1.0005	0.00313392
-11	1	0.991	0.974	0.979	0.999	0.974	1.01	0.983	0.98875	0.00472739
-10	0.991	0.993	0.967	0.967	0.985	0.987	0.996	0.982	0.9835	0.00392792
-9.5229	0.972	0.974	0.967	0.965	0.981	0.981	0.966	0.967	0.971625	0.00231407
-9	0.981	0.941	0.958	0.954	0.978	0.979	0.961	0.976	0.966	0.00516859
-8	0.969	0.966	0.946	0.955	0.966	0.968	0.973	0.962	0.963125	0.00308474
-7	0.981	0.975	0.978	0.957	0.97	0.974	0.953	0.962	0.96875	0.00362408
-6	0.981	0.971	0.96	0.964	0.983	0.974	0.957	0.971	0.970125	0.0033082

## Sheet: Fig. 5a
Fig. 5a -Data Points, average, error bar
Signal Change for WT (100%)	1st	2nd	3rd	4th	5th	6th	7th	8th	9th	average	error bar
Ligand concentration: Log[ET-1 (M)]
0	1.01	0.996	1.02	0.993	1.01	0.996	0.996	1	0.992	1.00144	0.00321071
-11	0.998	1	0.994	0.97	0.986	1	0.989	0.988	0.99	0.990556	0.00311409
-10	0.925	0.925	0.838	0.866	0.958	0.945	0.947	0.892	0.899	0.910556	0.0133906
-9.5229	0.871	0.887	0.739	0.777	0.877	0.877	0.875	0.808	0.815	0.836222	0.0178043
-9	0.768	0.749	0.714	0.684	0.804	0.796	0.789	0.735	0.705	0.749333	0.0143256
-8	0.741	0.748	0.728	0.702	0.718	0.7	0.711	0.703	0.681	0.714667	0.00712195
-7	0.758	0.731	0.709	0.722	0.719	0.702	0.717	0.659	0.675	0.710222	0.00979623
-6	0.736	0.738	0.724	0.712	0.705	0.697	0.69	0.655	0.677	0.703778	0.00914357
Signal Change for WT (50%)	1st	2nd	3rd	4th	5th	6th				average	error bar
Ligand concentration: Log[ET-1 (M)]
0	0.991	1.01	1.01	0.99	1.01	1				1.00183	0.00391933
-11	0.982	0.972	0.992	0.982	0.989	0.992				0.984833	0.00316667
-10	0.913	0.902	0.937	0.947	0.94	0.931				0.928333	0.00706006
-9.5229	0.817	0.848	0.882	0.888	0.885	0.892				0.868667	0.012192
-9	0.719	0.759	0.821	0.817	0.8	0.802				0.786333	0.0161816
-8	0.759	0.754	0.831	0.804	0.744	0.748				0.773333	0.0145457
-7	0.753	0.76	0.824	0.824	0.739	0.747				0.7745	0.0159054
-6	0.733	0.749	0.791	0.798	0.727	0.708				0.751	0.0147896
Signal Change for WT (30%)	1st	2nd	3rd	4th	5th	6th				average	error bar
Ligand concentration: Log[ET-1 (M)]
0	1	1.01	1	0.995	1.01	0.999				1.00233	0.00253859
-11	0.979	0.977	0.982	0.987	1	0.979				0.984	0.00350238
-10	0.938	0.927	0.934	0.959	0.936	0.943				0.9395	0.00444785
-9.5229	0.857	0.862	0.865	0.887	0.927	0.902				0.883333	0.0111853
-9	0.787	0.802	0.842	0.824	0.814	0.814				0.813833	0.00765252
-8	0.792	0.773	0.853	0.825	0.814	0.781				0.806333	0.0123063
-7	0.778	0.795	0.82	0.857	0.798	0.806				0.809	0.0111235
-6	0.786	0.793	0.821	0.806	0.767	0.793				0.794333	0.00745505
Signal Change for N134A(ICL1)	1st	2nd	3rd	4th	5th	6th	7th			average	error bar
Ligand concentration: Log[ET-1 (M)]
0	1.01	0.989	1.01	1.01	1.01	1	1			1.00414	0.00308937
-11	0.994	0.999	1	0.99	0.989	1	0.993			0.995	0.00177281
-10	0.944	0.944	0.972	0.969	0.967	0.949	0.977			0.960286	0.00533503
-9.5229	0.889	0.913	0.922	0.913	0.916	0.914	0.933			0.914286	0.00501291
-9	0.859	0.817	0.797	0.865	0.871	0.859	0.847			0.845	0.0104198
-8	0.82	0.833	0.827	0.83	0.834	0.844	0.839			0.832429	0.00296694
-7	0.84	0.823	0.84	0.83	0.848	0.826	0.85			0.836714	0.00400425
-6	0.796	0.822	0.843	0.831	0.836	0.807	0.811			0.820857	0.00641957
Signal Change for S390A(8.47)	1st	2nd	3rd	4th	5th	6th	7th			average	error bar
Ligand concentration: Log[ET-1 (M)]
0	1	1.01	0.99	0.997	1.01	0.995	1.01			1.00171	0.00313744
-11	0.996	0.995	0.998	0.997	1	0.994	0.999			0.997	0.000816497
-10	0.959	0.984	0.98	0.966	0.991	0.983	0.989			0.978857	0.00451151
-9.5229	0.964	0.943	0.943	0.962	0.957	0.964	0.959			0.956	0.00349149
-9	0.916	0.902	0.916	0.916	0.922	0.927	0.926			0.917857	0.00319545
-8	0.913	0.908	0.879	0.875	0.91	0.896	0.877			0.894	0.0063471
-7	0.9	0.936	0.888	0.886	0.874	0.893	0.92			0.899571	0.00810602
-6	0.91	0.911	0.863	0.841		0.899	0.898			0.887	0.010773
Signal Change for vehicle	1st	2nd	3rd	4th	5th	6th	7th	8th		average	error bar
Ligand concentration: Log[ET-1 (M)]
0	1	1	0.998	0.988	1.02	1	1	0.998		1.0005	0.00313392
-11	1	0.991	0.974	0.979	0.999	0.974	1.01	0.983		0.98875	0.00472739
-10	0.991	0.993	0.967	0.967	0.985	0.987	0.996	0.982		0.9835	0.00392792
-9.5229	0.972	0.974	0.967	0.965	0.981	0.981	0.966	0.967		0.971625	0.00231407
-9	0.981	0.941	0.958	0.954	0.978	0.979	0.961	0.976		0.966	0.00516859
-8	0.969	0.966	0.946	0.955	0.966	0.968	0.973	0.962		0.963125	0.00308474
-7	0.981	0.975	0.978	0.957	0.97	0.974	0.953	0.962		0.96875	0.00362408
-6	0.981	0.971	0.96	0.964	0.983	0.974	0.957	0.971		0.970125	0.0033082

## Sheet: Fig. 5b
Fig. 5b -Data Points, average, error bar
Signal Change for WT	1st	2nd	3rd	4th	5th	6th	7th	8th	9th	10th	11th	average	error bar
Ligand concentration: Log[ET-1 (M)]
0	1.01	0.996	1.02	0.993	1.01	0.996	0.996	1	0.992	0.996	0.99	0.999909	0.00282346
-11	0.998	1	0.994	0.97	0.986	1	0.989	0.988	0.99	0.994	0.999	0.991636	0.00264325
-10	0.925	0.925	0.838	0.866	0.958	0.945	0.947	0.892	0.899	0.931	0.937	0.914818	0.0112119
-9.5229	0.871	0.887	0.739	0.777	0.877	0.877	0.875	0.808	0.815	0.846	0.844	0.837818	0.0144448
-9	0.768	0.749	0.714	0.684	0.804	0.796	0.789	0.735	0.705	0.796	0.768	0.755273	0.0124002
-8	0.741	0.748	0.728	0.702	0.718	0.7	0.711	0.703	0.681	0.748	0.753	0.721182	0.00723981
-7	0.758	0.731	0.709	0.722	0.719	0.702	0.717	0.659	0.675	0.744	0.734	0.715455	0.00869416
-6	0.736	0.738	0.724	0.712	0.705	0.697	0.69	0.655	0.677	0.728	0.73	0.708364	0.0080128
Signal Change for M296A(5.61)	1st	2nd	3rd	4th	5th	6th				average	error bar
Ligand concentration: Log[ET-1 (M)]
0	1.01	1	1	0.993	1.01	1.02				1.0055	0.00394757
-11	1	0.986	1.02	0.988	0.986	0.999				0.9965	0.00536501
-10	1.01	0.979	0.979	0.97	0.98	0.966				0.980667	0.00631225
-9.5229	0.978	0.966	0.954	0.961	0.975	0.966				0.966667	0.00361171
-9	0.949	0.93	0.939	0.918	0.951	0.936				0.937167	0.00501609
-8	0.906	0.884	0.871	0.885	0.835	0.901				0.880333	0.0104297
-7	0.893	0.894	0.855	0.862	0.891	0.878				0.878833	0.00690612
-6	0.888	0.871	0.867	0.857	0.882	0.871				0.872667	0.00449197
Signal Change for M300A(5.65)	1st	2nd	3rd	4th	5th	6th				average	error bar
Ligand concentration: Log[ET-1 (M)]
0	1.02	1.01	1	0.995	0.998	0.999				1.00367	0.00387011
-11	1	0.996	1.01	0.996	1	0.992				0.999	0.00251661
-10	0.97	0.978	0.969	0.98	0.988	0.974				0.9765	0.0028954
-9.5229	0.923	0.951	0.969	0.97	0.945	0.962				0.953333	0.00728774
-9	0.896	0.881	0.915	0.946	0.904	0.927				0.9115	0.0094331
-8	0.807	0.803	0.884	0.884	0.86	0.869				0.851167	0.0150807
-7	0.811	0.812	0.914	0.888	0.866	0.86				0.8585	0.0167606
-6	0.802	0.805	0.882	0.871	0.839	0.853				0.842	0.0135892
Signal Change for V325A(6.37)	1st	2nd	3rd	4th	5th	6th	7th			average	error bar
Ligand concentration: Log[ET-1 (M)]
0	1.01	1.01	1	0.992	1.01	0.991				1.00217	0.00372753
-11	0.987	0.979	0.996	0.989	1	0.981				0.988667	0.00335327
-10	0.953	0.94	0.97	0.97	0.958	0.98				0.961833	0.00586752
-9.5229	0.912	0.908	0.928	0.91	0.941	0.936				0.9225	0.00586373
-9	0.846	0.791	0.858	0.879	0.877	0.862				0.852167	0.0132248
-8	0.759	0.774	0.837	0.838	0.82	0.824				0.808667	0.0137784
-7	0.763	0.774	0.854	0.807	0.83	0.827				0.809167	0.0143002
-6	0.776	0.75	0.829	0.823	0.821	0.804				0.8005	0.0127821
Signal Change for vehicle	1st	2nd	3rd	4th	5th	6th	7th	8th		average	error bar
Ligand concentration: Log[ET-1 (M)]
0	1	1	0.998	0.988	1.02	1	1	0.998		1.0005	0.00313392
-11	1	0.991	0.974	0.979	0.999	0.974	1.01	0.983		0.98875	0.00472739
-10	0.991	0.993	0.967	0.967	0.985	0.987	0.996	0.982		0.9835	0.00392792
-9.5229	0.972	0.974	0.967	0.965	0.981	0.981	0.966	0.967		0.971625	0.00231407
-9	0.981	0.941	0.958	0.954	0.978	0.979	0.961	0.976		0.966	0.00516859
-8	0.969	0.966	0.946	0.955	0.966	0.968	0.973	0.962		0.963125	0.00308474
-7	0.981	0.975	0.978	0.957	0.97	0.974	0.953	0.962		0.96875	0.00362408
-6	0.981	0.971	0.96	0.964	0.983	0.974	0.957	0.971		0.970125	0.0033082

## Sheet: Fig. 5c
Fig. 5c -Data Points, average, error bar
Signal Change for WT	1st	2nd	3rd	4th	5th	6th	7th	8th	9th	10th	11th	average	error bar
Ligand concentration: Log[ET-1 (M)]
0	1.01	0.996	1.02	0.993	1.01	0.996	0.996	1	0.992	0.996	0.99	0.999909	0.00282346
-11	0.998	1	0.994	0.97	0.986	1	0.989	0.988	0.99	0.994	0.999	0.991636	0.00264325
-10	0.925	0.925	0.838	0.866	0.958	0.945	0.947	0.892	0.899	0.931	0.937	0.914818	0.0112119
-9.5229	0.871	0.887	0.739	0.777	0.877	0.877	0.875	0.808	0.815	0.846	0.844	0.837818	0.0144448
-9	0.768	0.749	0.714	0.684	0.804	0.796	0.789	0.735	0.705	0.796	0.768	0.755273	0.0124002
-8	0.741	0.748	0.728	0.702	0.718	0.7	0.711	0.703	0.681	0.748	0.753	0.721182	0.00723981
-7	0.758	0.731	0.709	0.722	0.719	0.702	0.717	0.659	0.675	0.744	0.734	0.715455	0.00869416
-6	0.736	0.738	0.724	0.712	0.705	0.697	0.69	0.655	0.677	0.728	0.73	0.708364	0.0080128
Signal Change for H314A(6.26)	1st	2nd	3rd	4th	5th	6th	7th			average	error bar
Ligand concentration: Log[ET-1 (M)]
0	1.02	0.999	1	0.985	1	0.998	1.01			1.00171	0.00410989
-11	0.987	0.991	1	0.98	1.02	0.973	0.98			0.990143	0.00597387
-10	0.925	0.935	0.955	0.965	0.959	0.897	0.918			0.936286	0.00938264
-9.5229	0.83	0.889	0.892	0.904	0.882	0.811	0.811			0.859857	0.0154202
-9	0.747	0.759	0.822	0.821	0.825	0.765	0.745			0.783429	0.0141149
-8	0.734	0.771	0.764	0.746	0.767	0.735	0.687			0.743429	0.0110083
-7	0.746	0.754	0.752	0.74	0.787	0.719	0.747			0.749286	0.00767095
-6	0.73	0.757	0.736	0.706	0.762	0.709	0.703			0.729	0.00916515
Signal Change for R318A(6.30)	1st	2nd	3rd	4th	5th	6th	7th			average	error bar
Ligand concentration: Log[ET-1 (M)]
0	1	1.01	1	1	0.995	1.01	0.999			1.002	0.00217124
-11	1	0.993	0.986	1	0.995	1	0.99			0.994857	0.00209794
-10	0.969	0.971	0.945	0.976	0.955	0.963	0.96			0.962714	0.00398039
-9.5229	0.905	0.938	0.878	0.898	0.901	0.9	0.92			0.905714	0.00712044
-9	0.818	0.846	0.831	0.804	0.845	0.836	0.802			0.826	0.00691789
-8	0.795	0.805	0.691	0.732	0.741	0.759	0.683			0.743714	0.0177479
-7	0.778	0.806	0.734	0.741	0.727	0.73	0.729			0.749286	0.0115711
-6	0.781	0.801	0.709	0.698	0.725	0.718	0.779			0.744429	0.0155989
Signal Change for T324A(6.36)	1st	2nd	3rd	4th	5th	6th	7th			average	error bar
Ligand concentration: Log[ET-1 (M)]
0	1.01	1.01	1.01	0.987	1	1				1.00283	0.00374537
-11	0.986	0.984	0.996	0.971	0.99	0.983				0.985	0.00340588
-10	0.925	0.94	0.951	0.959	0.921	0.944				0.94	0.0060111
-9.5229	0.867	0.926	0.879	0.893	0.865	0.882				0.885333	0.00915302
-9	0.824	0.802	0.835	0.83	0.808	0.79				0.814833	0.00718525
-8	0.768	0.72	0.766	0.816	0.784	0.76				0.769	0.0128141
-7	0.754	0.768	0.803	0.814	0.745	0.747				0.771833	0.0121365
-6	0.744	0.732	0.822	0.779	0.762	0.752				0.765167	0.0131058
Signal Change for V389A(7.56)	1st	2nd	3rd	4th	5th	6th	7th			average	error bar
Ligand concentration: Log[ET-1 (M)]
0	1.01	0.993	0.983	1	0.993	1.01	0.989			0.996857	0.00390011
-11	0.994	0.992	0.991	1	0.987	1.01	0.974			0.992571	0.00419669
-10	0.922	0.933	0.908	0.914	0.946	0.944	0.935			0.928857	0.00552237
-9.5229	0.863	0.86	0.811	0.819	0.844	0.851	0.826			0.839143	0.00777489
-9	0.785	0.796	0.713	0.791	0.817	0.783	0.762			0.778143	0.0125061
-8	0.76	0.784	0.676	0.704	0.694	0.732	0.715			0.723571	0.0143458
-7	0.765	0.799	0.687	0.683	0.717	0.699	0.753			0.729	0.0166876
-6	0.758	0.759	0.675	0.685	0.689	0.719	0.705			0.712857	0.0129512
Signal Change for K391A(8.48)	1st	2nd	3rd	4th	5th	6th	7th			average	error bar
Ligand concentration: Log[ET-1 (M)]
0	1.01	1.01	0.997	1	0.999	0.995	1.01			1.003	0.00254484
-11	0.984	0.986	0.993	1.01	0.992	0.995	0.991			0.993	0.00319225
-10	0.937	0.947	0.939	0.94	0.955	0.931	0.932			0.940143	0.00319545
-9.5229	0.857	0.852	0.891	0.865	0.886	0.827	0.843			0.860143	0.00860904
-9	0.811	0.786	0.786	0.788	0.785	0.74	0.776			0.781714	0.00804367
-8	0.797	0.771	0.753	0.758	0.732	0.711	0.689			0.744429	0.013863
-7	0.767	0.791	0.753	0.736	0.744	0.701	0.745			0.748143	0.01048
-6	0.766	0.773	0.727	0.714	0.721	0.706	0.701			0.729714	0.0108094
Signal Change for vehicle	1st	2nd	3rd	4th	5th	6th	7th	8th		average	error bar
Ligand concentration: Log[ET-1 (M)]
0	1	1	0.998	0.988	1.02	1	1	0.998		1.0005	0.00313392
-11	1	0.991	0.974	0.979	0.999	0.974	1.01	0.983		0.98875	0.00472739
-10	0.991	0.993	0.967	0.967	0.985	0.987	0.996	0.982		0.9835	0.00392792
-9.5229	0.972	0.974	0.967	0.965	0.981	0.981	0.966	0.967		0.971625	0.00231407
-9	0.981	0.941	0.958	0.954	0.978	0.979	0.961	0.976		0.966	0.00516859
-8	0.969	0.966	0.946	0.955	0.966	0.968	0.973	0.962		0.963125	0.00308474
-7	0.981	0.975	0.978	0.957	0.97	0.974	0.953	0.962		0.96875	0.00362408
-6	0.981	0.971	0.96	0.964	0.983	0.974	0.957	0.971		0.970125	0.0033082

## Sheet: Fig. 5d
Fig. 5d -Data Points, average, error bar
Signal Change for WT	1st	2nd	3rd	4th	5th	6th			average	error bar
Ligand concentration: Log[ET-1 (M)]
0	1.01	1	0.999	0.991	0.995	0.981			0.996	0.00396653
-11	0.995	0.985	1.01	0.973	1.01	0.993			0.994333	0.00587462
-10	0.934	0.926	0.965	0.962	0.97	0.969			0.954333	0.0078514
-9.5229	0.873	0.891	0.91	0.881	0.888	0.886			0.888167	0.00506897
-9	0.781	0.772	0.804	0.806	0.806	0.804			0.7955	0.00613052
-8	0.704	0.678	0.764	0.755	0.699	0.701			0.716833	0.0140509
-7	0.681	0.686	0.776	0.741	0.707	0.693			0.714	0.0152053
-6	0.688	0.686	0.742	0.711	0.679	0.681			0.697833	0.00999806
Signal Change for D341A(H5.13)	1st	2nd	3rd	4th	5th	6th	7th	8th	average	error bar
Ligand concentration: Log[ET-1 (M)]
0	0.988	1.01	0.99	0.99	0.998	0.999			0.995833	0.00339035
-11	0.979	0.995	0.991	0.986	0.993	0.98			0.987333	0.00276486
-10	0.951	0.942	0.95	0.957	0.922	0.954			0.946	0.00522175
-9.5229	0.883	0.871	0.872	0.851	0.858	0.846			0.8635	0.00577783
-9	0.77	0.787	0.792	0.752	0.776	0.79			0.777833	0.00623119
-8	0.711	0.696	0.774	0.721	0.749	0.746			0.732833	0.0116945
-7	0.713	0.714	0.754	0.748	0.749	0.719			0.732833	0.00791377
-6	0.704	0.708	0.75	0.735	0.728	0.716			0.7235	0.00714493
Signal Change for K345A(H5.17)	1st	2nd	3rd	4th	5th	6th			average	error bar
Ligand concentration: Log[ET-1 (M)]
0	1	1	0.989	0.993	0.999	0.999			0.996667	0.0018738
-11	0.991	0.984	1	1.01	0.991	0.99			0.994333	0.00376534
-10	0.994	0.987	0.99	0.989	0.982	0.993			0.989167	0.00177795
-9.5229	0.952	0.969	0.963	0.941	0.96	0.972			0.9595	0.00468152
-9	0.911	0.906	0.918	0.917	0.908	0.903			0.9105	0.00245967
-8	0.843	0.842	0.875	0.877	0.832	0.812			0.846833	0.0102873
-7	0.83	0.842	0.893	0.865	0.83	0.848			0.851333	0.00988489
-6	0.82	0.843	0.844	0.837	0.822	0.827			0.832167	0.00431599
Signal Change for N347A(H5.19)	1st	2nd	3rd	4th	5th	6th			average	error bar
Ligand concentration: Log[ET-1 (M)]
0	1.01	1	1.01	0.98	0.992	1.01			1.00033	0.00504425
-11	0.97	0.982	0.99	0.994	0.981	0.989			0.984333	0.00350872
-10	0.937	0.962	0.941	0.97	0.94	0.936			0.947667	0.0059367
-9.5229	0.864	0.877	0.882	0.878	0.868	0.86			0.8715	0.00357538
-9	0.77	0.774	0.797	0.826	0.772	0.755			0.782333	0.0103237
-8	0.72	0.716	0.752	0.724	0.717	0.679			0.718	0.0095254
-7	0.705	0.705	0.769	0.734	0.698	0.707			0.719667	0.0111046
-6	0.704	0.72	0.736	0.733	0.698	0.695			0.714333	0.00729688
Signal Change for D350A(H5.22)	1st	2nd	3rd	4th	5th	6th			average	error bar
Ligand concentration: Log[ET-1 (M)]
0	0.999	1	0.99	0.989	0.99	0.99			0.993	0.00206559
-11	0.988	0.982	0.98	1	0.994	0.996			0.99	0.00326599
-10	0.946	0.945	0.954	0.995	0.957	0.956			0.958833	0.00752514
-9.5229	0.869	0.878	0.886	0.872	0.879	0.9			0.880667	0.00455826
-9	0.786	0.781	0.797	0.819	0.797	0.786			0.794333	0.00559563
-8	0.725	0.704	0.748	0.751	0.715	0.711			0.725667	0.00804018
-7	0.73	0.733	0.754	0.737	0.722	0.726			0.733667	0.00459468
-6	0.713	0.718	0.734	0.753	0.727	0.715			0.726667	0.00617882
Signal Change for C351A(H5.23)	1st	2nd	3rd	4th	5th	6th			average	error bar
Ligand concentration: Log[ET-1 (M)]
0	1	1.01	1	1	0.99	1.01			1.00167	0.00307318
-11	1	0.985	0.999	0.974	0.985	0.999			0.990333	0.00434869
-10	0.957	0.957	0.972	0.954	0.973	0.967			0.963333	0.0034124
-9.5229	0.919	0.929	0.889	0.928	0.947	0.917			0.9215	0.00781345
-9	0.832	0.853	0.825	0.822	0.851	0.825			0.834667	0.00564899
-8	0.739	0.736	0.779	0.753	0.753	0.716			0.746	0.00863327
-7	0.718	0.755	0.762	0.762	0.748	0.73			0.745833	0.00738655
-6	0.736	0.735	0.74	0.751	0.736	0.733			0.7385	0.00266771
Signal Change for G352A(H5.24)	1st	2nd	3rd	4th	5th	6th			average	error bar
Ligand concentration: Log[ET-1 (M)]
0	1	1	0.994	1	1.02	0.999			1.00217	0.00369158
-11	0.99	0.991	0.993	0.988	0.991	0.994			0.991167	0.000872417
-10	0.986	0.982	0.986	0.98	0.98	0.996			0.985	0.00246306
-9.5229	0.943	0.955	0.937	0.96	0.968	0.961			0.954	0.00480278
-9	0.895	0.893	0.904	0.852	0.94	0.918			0.900333	0.0119963
-8	0.828	0.79	0.824	0.803	0.848	0.801			0.815667	0.00875849
-7	0.796	0.811	0.827	0.801	0.811	0.811			0.8095	0.00434933
-6	0.801	0.806	0.825	0.793	0.814	0.802			0.806833	0.00458561
Signal Change for L353A(H5.25)	1st	2nd	3rd	4th	5th	6th			average	error bar
Ligand concentration: Log[ET-1 (M)]
0	0.997	1.03	1.01	1	1.01	0.998			1.0075	0.00508429
-11	1	0.97	0.994	0.999	1	0.996			0.993167	0.0047358
-10	0.986	1	0.966	0.986	0.981	0.985			0.984	0.00446468
-9.5229	0.978	0.991	0.959	0.979	0.979	0.97			0.976	0.00436654
-9	0.969	0.985	0.953	0.958	0.971	0.966			0.967	0.00455339
-8	0.961	0.957	0.937	0.934	0.944	0.939			0.945333	0.00455095
-7	0.948	0.962	0.942	0.934	0.946	0.953			0.9475	0.00389658
-6	0.958	0.972	0.935	0.939	0.951	0.958			0.952167	0.00557026
Signal Change for F354A(H5.26)	1st	2nd	3rd	4th	5th	6th			average	error bar
Ligand concentration: Log[ET-1 (M)]
0	1.01	1.01	0.996	1	0.991	0.997			1.00067	0.0031798
-11	1.01	0.975	0.992	0.993	1	0.991			0.9935	0.00470992
-10	0.964	0.942	0.975	0.942	0.976	0.986			0.964167	0.0075649
-9.5229	0.893	0.905	0.929	0.914	0.921	0.923			0.914167	0.00540627
-9	0.848	0.801	0.833	0.827	0.833	0.829			0.8285	0.0062703
-8	0.746	0.718	0.772	0.768	0.738	0.732			0.745667	0.00856997
-7	0.729	0.712	0.749	0.782	0.755	0.733			0.743333	0.00992863
-6	0.731	0.728	0.757	0.764	0.738	0.717			0.739167	0.00734582
Signal Change for vehicle	1st	2nd	3rd	4th	5th	6th	7th	8th	average	error bar
Ligand concentration: Log[ET-1 (M)]
0	1	1	0.998	0.988	1.02	1	1	0.998	1.0005	0.00313392
-11	1	0.991	0.974	0.979	0.999	0.974	1.01	0.983	0.98875	0.00472739
-10	0.991	0.993	0.967	0.967	0.985	0.987	0.996	0.982	0.9835	0.00392792
-9.5229	0.972	0.974	0.967	0.965	0.981	0.981	0.966	0.967	0.971625	0.00231407
-9	0.981	0.941	0.958	0.954	0.978	0.979	0.961	0.976	0.966	0.00516859
-8	0.969	0.966	0.946	0.955	0.966	0.968	0.973	0.962	0.963125	0.00308474
-7	0.981	0.975	0.978	0.957	0.97	0.974	0.953	0.962	0.96875	0.00362408
-6	0.981	0.971	0.96	0.964	0.983	0.974	0.957	0.971	0.970125	0.0033082

## Sheet: Fig. 6a(run1)
	Hydrogen bond formation (1:true, 0:false)
Time (ns)	D341^{H5.13}-R318^{6.30}	N347^{H5.19}-R208^{ICL2}	D350^{H5.22}-N134^{ICL1}	F354^{H5.26}-S390^{8.47}	D147^{2.50}-N382^{7.49}	D147^{2.50}-S379^{7.46}	R199^{3.50}-Y293^{5.58}
0	1	1	0	1	1	1	1
1	1	0	0	1	1	1	0
2	1	0	1	1	1	1	0
3	1	1	0	1	1	1	0
4	1	0	0	1	1	1	0
5	1	0	1	1	1	1	0
6	1	0	0	1	1	1	1
7	1	0	1	1	1	1	1
8	1	0	0	1	1	1	1
9	1	0	0	1	1	1	1
10	1	0	0	1	1	1	1
11	1	0	0	1	1	1	1
12	1	0	0	1	1	1	1
13	1	0	0	1	1	1	1
14	1	0	0	1	1	1	0
15	1	0	0	1	1	1	1
16	1	0	0	1	1	1	1
17	1	0	0	1	1	1	1
18	1	1	1	1	1	1	1
19	1	0	0	1	1	1	1
20	1	0	0	1	1	1	1
21	1	0	1	1	1	1	1
22	1	0	1	1	1	1	1
23	1	0	0	1	1	1	0
24	1	0	0	1	1	1	0
25	1	0	1	1	1	1	0
26	1	0	0	1	1	1	0
27	1	0	1	1	1	1	1
28	1	0	0	1	1	1	0
29	1	0	1	1	1	1	1
30	1	0	1	1	1	1	0
31	1	0	0	1	1	1	0
32	1	0	1	1	1	1	1
33	1	0	0	1	1	1	1
34	1	1	0	1	1	1	1
35	1	1	0	1	1	1	1
36	1	0	0	1	1	1	1
37	1	0	0	1	1	1	0
38	1	0	0	1	1	1	0
39	1	0	0	1	1	1	0
40	1	0	0	1	1	1	0
41	1	0	1	1	1	1	0
42	1	0	1	1	1	1	0
43	1	0	0	1	1	1	0
44	1	0	0	1	1	1	1
45	1	0	0	1	1	1	1
46	1	0	1	1	1	1	0
47	1	0	0	1	1	1	0
48	1	1	0	1	1	1	1
49	1	0	1	1	1	1	0
50	1	0	1	1	1	1	0
51	1	0	0	1	1	1	0
52	1	1	0	1	1	1	0
53	1	0	0	1	1	1	0
54	1	1	1	1	1	1	0
55	1	1	1	1	1	1	0
56	1	1	0	1	1	1	0
57	1	1	0	1	1	1	0
58	1	1	1	1	1	1	0
59	1	1	0	1	1	1	0
60	1	0	1	1	1	1	0
61	1	0	1	1	0	1	1
62	1	0	0	1	1	1	0
63	1	0	0	1	1	1	0
64	1	0	1	1	1	1	0
65	1	0	1	1	1	1	1
66	1	0	1	1	1	1	0
67	1	0	1	1	1	1	1
68	1	0	1	1	1	1	1
69	1	1	0	1	1	1	0
70	1	0	0	1	1	1	0
71	1	0	0	1	1	1	1
72	1	0	0	1	1	1	0
73	1	1	1	1	1	1	0
74	1	0	1	1	1	1	1
75	1	0	0	1	1	1	0
76	1	0	0	1	1	1	1
77	1	0	0	1	1	1	1
78	1	0	0	1	1	1	1
79	1	1	0	1	1	1	1
80	1	0	1	1	1	1	1
81	1	0	0	1	0	1	1
82	1	0	0	1	0	1	0
83	1	0	0	1	1	1	0
84	1	0	1	1	1	1	1
85	1	0	1	1	1	1	0
86	1	0	1	1	0	1	0
87	1	0	0	1	1	1	0
88	1	0	1	1	1	1	0
89	1	0	0	1	1	1	0
90	1	0	0	1	1	1	0
91	1	0	0	1	1	1	0
92	1	0	0	1	1	1	0
93	1	0	0	1	1	1	0
94	1	0	1	1	1	1	0
95	1	0	1	1	1	1	0
96	1	0	1	1	1	1	0
97	1	1	1	1	1	1	1
98	1	1	0	1	1	1	0
99	1	1	1	1	1	1	0
100	1	0	1	1	1	1	0
101	1	0	0	1	1	1	0
102	1	0	0	1	1	1	0
103	1	1	0	1	1	1	0
104	1	0	0	1	1	1	0
105	1	0	0	1	1	1	0
106	1	0	0	1	1	1	0
107	1	0	0	1	1	1	0
108	1	0	0	1	1	1	0
109	1	0	0	1	1	1	0
110	1	0	0	1	1	1	0
111	1	0	1	1	1	1	1
112	1	0	0	1	1	1	0
113	1	0	0	1	1	1	0
114	1	0	1	1	1	1	0
115	1	0	0	1	1	1	1
116	1	0	1	1	1	1	0
117	1	0	0	1	1	1	0
118	1	0	0	1	1	1	0
119	1	0	0	1	1	1	0
120	1	0	1	1	1	1	0
121	1	0	0	1	1	1	0
122	1	0	0	1	1	1	0
123	1	0	0	1	1	1	0
124	1	0	0	1	1	1	0
125	1	0	0	1	1	1	0
126	1	0	0	1	1	1	0
127	1	0	0	1	1	1	0
128	1	0	1	1	1	1	0
129	1	0	0	1	1	1	0
130	1	0	1	1	1	1	0
131	1	0	0	1	1	1	0
132	1	0	0	1	1	1	0
133	1	0	0	1	1	1	0
134	1	0	0	1	1	1	0
135	1	0	1	1	1	1	0
136	1	0	0	1	1	1	0
137	1	0	1	1	1	1	0
138	1	0	0	1	1	1	0
139	1	0	0	1	1	1	0
140	1	0	0	1	1	1	0
141	1	0	0	1	1	1	0
142	1	0	0	1	1	1	0
143	1	0	1	1	1	1	0
144	1	0	1	1	1	1	0
145	1	0	0	1	1	1	0
146	1	0	1	1	1	1	0
147	1	0	1	1	1	1	0
148	1	0	0	1	1	1	0
149	1	0	1	1	1	1	0
150	1	0	0	1	1	1	0
151	1	0	0	1	1	1	0
152	1	0	1	1	1	1	0
153	1	0	0	1	1	1	0
154	1	0	1	1	1	1	0
155	1	1	1	1	1	1	0
156	1	0	0	1	1	1	0
157	1	0	1	1	1	1	0
158	1	1	1	1	1	1	0
159	1	0	1	1	1	1	0
160	1	0	1	1	1	1	0
161	1	0	0	1	1	1	1
162	1	0	0	1	1	1	0
163	1	0	0	1	1	1	0
164	1	0	0	1	1	1	0
165	1	0	0	1	1	1	1
166	1	0	0	1	1	1	1
167	1	0	0	1	1	1	0
168	1	0	0	1	1	1	0
169	1	1	1	1	1	1	0
170	1	0	0	1	1	1	0
171	1	0	0	1	1	1	0
172	1	0	0	1	1	1	0
173	1	0	0	1	1	1	0
174	1	0	1	1	1	1	0
175	1	0	1	1	1	1	1
176	1	0	0	1	1	1	0
177	1	0	0	1	1	1	0
178	1	0	0	1	1	1	0
179	1	0	1	1	1	1	1
180	1	0	0	1	1	1	0
181	1	0	0	1	1	1	0
182	1	1	0	1	1	1	0
183	1	0	0	1	1	1	0
184	1	0	0	1	1	1	0
185	1	0	1	1	1	1	0
186	1	0	1	1	1	1	1
187	1	1	1	1	1	1	0
188	1	0	1	1	1	1	0
189	1	0	1	1	1	1	0
190	1	0	0	1	1	1	1
191	1	0	0	1	1	1	0
192	1	0	0	1	1	1	0
193	1	0	1	1	1	1	0
194	1	0	0	1	1	1	1
195	1	0	0	1	1	1	0
196	1	0	0	1	1	1	0
197	1	0	1	1	1	1	1
198	1	0	0	1	1	1	0
199	1	0	0	1	1	1	0
200	1	0	0	1	1	1	0
201	1	0	1	1	1	1	0
202	1	0	0	1	1	1	0
203	1	0	0	1	1	1	0
204	1	0	0	1	1	1	1
205	1	0	0	1	1	1	0
206	1	0	0	1	1	1	0
207	1	0	0	1	1	1	1
208	1	0	1	1	1	1	0
209	1	0	0	1	1	1	0
210	1	0	0	1	1	1	0
211	1	0	0	1	1	1	1
212	1	0	1	1	1	1	0
213	1	0	1	1	1	1	0
214	1	0	0	1	1	1	0
215	1	0	1	1	1	1	1
216	1	1	1	1	1	1	0
217	1	0	0	1	1	1	0
218	1	0	0	1	1	1	1
219	1	0	0	1	1	1	1
220	1	0	0	1	1	1	0
221	1	0	0	1	1	1	0
222	1	0	1	1	1	1	1
223	1	0	0	1	1	1	0
224	1	0	0	1	1	1	0
225	1	0	0	1	1	1	0
226	1	0	0	1	1	1	0
227	1	0	0	1	1	1	0
228	1	0	1	1	1	1	1
229	1	0	0	1	1	1	1
230	1	0	1	1	1	1	1
231	1	0	0	1	1	1	0
232	1	0	1	1	1	1	0
233	1	0	0	1	1	1	0
234	1	0	0	1	1	1	1
235	1	0	1	1	1	1	0
236	1	0	1	1	1	1	0
237	1	0	1	1	1	1	0
238	1	0	0	1	1	1	0
239	1	0	1	1	1	1	0
240	1	0	0	1	1	1	0
241	1	0	1	1	1	1	0
242	1	0	0	1	1	1	1
243	1	0	1	1	1	1	1
244	1	0	1	1	1	1	1
245	1	0	0	1	1	1	0
246	1	0	0	1	1	1	1
247	1	0	0	1	1	1	0
248	1	0	1	1	1	1	0
249	1	0	0	1	1	1	1
250	1	0	0	1	1	1	1
251	1	0	0	1	1	1	0
252	1	1	1	1	1	1	1
253	1	0	1	1	1	1	1
254	1	0	0	1	1	1	0
255	1	1	1	1	1	1	0
256	1	0	1	1	1	1	0
257	1	0	0	1	1	1	0
258	1	0	1	1	1	1	0
259	1	0	1	1	1	1	0
260	1	0	0	1	1	1	0
261	1	0	0	1	1	1	0
262	1	0	0	1	1	1	1
263	1	0	1	1	1	1	0
264	1	0	1	1	1	1	1
265	1	0	1	1	1	1	0
266	1	0	1	1	1	1	0
267	1	0	1	1	1	1	0
268	1	0	0	1	1	1	0
269	1	0	1	1	1	1	0
270	1	0	0	1	1	1	0
271	1	0	1	1	1	1	0
272	1	0	0	1	1	1	1
273	1	0	1	1	1	1	0
274	1	0	0	1	1	1	0
275	1	0	0	1	1	1	1
276	1	0	0	1	1	1	0
277	1	0	1	1	1	1	0
278	1	0	0	1	1	1	1
279	1	1	1	1	1	1	0
280	1	0	0	1	1	1	0
281	1	0	1	1	1	1	0
282	1	0	1	1	1	1	0
283	1	0	1	1	1	1	0
284	1	0	0	1	1	1	0
285	1	0	1	1	1	1	1
286	1	0	1	1	1	1	0
287	1	0	0	1	1	1	0
288	1	0	0	1	1	1	1
289	1	0	0	1	1	1	0
290	1	0	1	1	1	1	0
291	1	0	1	1	1	1	0
292	1	0	1	1	1	1	0
293	1	0	1	1	1	1	0
294	1	0	0	1	1	1	1
295	1	0	0	1	1	1	0
296	1	0	0	1	1	1	0
297	1	0	1	1	1	1	0
298	1	0	0	1	1	1	0
299	1	0	0	1	1	1	0
300	1	0	1	1	1	1	1
301	1	0	1	1	1	1	0
302	1	0	0	1	1	1	0
303	1	0	0	1	1	1	0
304	1	0	1	1	1	1	0
305	1	1	1	1	1	1	0
306	1	0	0	1	1	1	0
307	1	0	1	1	1	1	0
308	1	0	0	1	1	1	1
309	1	0	1	1	1	1	0
310	1	0	0	1	1	1	1
311	1	0	1	0	1	1	0
312	1	0	1	1	1	1	1
313	1	0	0	1	1	1	0
314	1	0	0	1	1	1	0
315	1	0	0	1	1	1	0
316	1	0	0	1	1	1	0
317	1	0	0	1	1	1	0
318	1	0	1	1	1	1	0
319	1	0	1	1	1	1	1
320	1	0	0	1	1	1	1
321	1	0	0	1	1	1	0
322	1	0	0	1	1	1	0
323	1	0	1	1	1	1	1
324	1	0	1	1	1	1	1
325	1	0	1	1	1	1	0
326	1	0	0	1	1	1	0
327	1	0	1	1	1	1	0
328	1	0	0	1	1	1	0
329	1	0	0	1	1	1	0
330	1	0	0	1	1	1	0
331	1	0	1	1	1	1	0
332	1	0	1	1	1	1	0
333	1	0	1	1	1	1	0
334	1	0	1	1	1	1	1
335	1	0	1	1	1	1	0
336	1	0	0	1	1	1	0
337	1	0	1	1	1	1	0
338	1	0	1	1	1	1	0
339	1	0	1	1	1	1	0
340	1	0	0	1	1	1	1
341	1	0	1	1	1	1	0
342	1	0	0	1	1	1	1
343	1	0	1	1	1	1	0
344	1	0	1	1	1	1	0
345	1	0	0	1	1	1	0
346	1	0	1	1	1	1	0
347	1	0	0	1	1	1	1
348	1	0	0	1	1	1	1
349	1	0	0	1	1	1	1
350	1	0	0	1	1	1	0
351	1	0	0	1	1	1	0
352	1	0	1	1	1	1	0
353	1	0	1	1	1	1	0
354	1	0	0	1	1	1	0
355	1	0	0	1	1	1	0
356	1	0	1	1	1	1	0
357	1	0	1	1	1	1	0
358	1	0	1	1	1	1	0
359	1	0	1	1	1	1	1
360	1	0	0	1	1	1	0
361	1	0	0	1	1	1	1
362	1	0	0	1	1	1	0
363	1	0	0	1	1	1	0
364	1	0	1	1	1	1	0
365	1	0	0	1	1	1	1
366	1	0	0	1	1	1	1
367	1	0	0	1	1	1	1
368	1	0	0	1	1	1	1
369	1	0	1	1	1	1	1
370	1	1	0	1	1	1	1
371	1	0	0	1	1	1	0
372	1	0	1	1	1	1	1
373	1	1	1	1	1	1	1
374	1	0	1	1	1	1	0
375	1	1	1	1	1	1	0
376	1	1	1	1	1	1	0
377	1	1	0	1	1	1	1
378	1	1	0	1	1	1	1
379	1	1	1	1	1	1	0
380	1	0	0	1	1	1	0
381	1	1	1	1	1	1	0
382	1	0	1	1	1	1	1
383	1	1	1	1	1	1	0
384	1	0	0	1	1	1	0
385	1	0	1	1	1	1	1
386	1	0	1	1	1	1	0
387	1	0	1	1	1	1	1
388	1	0	0	1	1	1	1
389	1	0	0	1	1	1	0
390	1	0	0	1	1	1	0
391	1	0	1	1	1	1	1
392	1	0	1	1	1	1	0
393	1	0	0	1	1	1	0
394	1	0	0	1	1	1	0
395	1	0	1	1	1	1	0
396	1	0	1	1	1	1	0
397	1	0	1	1	1	1	0
398	1	0	0	1	1	1	0
399	1	0	1	1	1	1	0
400	1	0	0	1	1	1	0
401	1	0	1	1	1	1	0
402	1	1	1	1	1	1	0
403	1	0	0	1	1	1	0
404	1	0	0	1	1	1	0
405	1	0	1	1	1	1	0
406	1	0	1	1	1	1	0
407	1	1	0	1	1	1	0
408	1	0	0	1	1	1	0
409	1	0	1	1	1	1	1
410	1	0	0	1	1	1	1
411	1	0	0	1	1	1	0
412	1	0	1	1	1	1	0
413	1	0	0	1	1	1	0
414	1	0	1	1	1	1	0
415	1	0	0	1	1	1	0
416	1	0	0	1	1	1	0
417	1	0	1	1	1	1	0
418	1	0	1	1	1	1	0
419	1	0	0	0	1	1	0
420	1	0	0	0	1	1	0
421	1	0	0	0	1	1	0
422	1	0	1	0	1	1	0
423	1	0	1	0	1	1	0
424	1	0	1	0	1	1	0
425	1	0	0	1	1	1	0
426	1	0	0	0	1	1	0
427	1	0	1	0	1	1	0
428	1	0	0	0	1	1	0
429	1	0	0	0	1	1	0
430	1	0	1	0	1	1	0
431	1	0	0	1	1	1	0
432	1	0	1	0	1	1	0
433	1	0	1	1	1	1	0
434	1	0	1	0	1	1	0
435	1	0	1	0	1	1	0
436	1	0	0	0	1	1	0
437	1	0	1	0	1	1	0
438	1	0	1	1	1	1	0
439	1	0	1	0	1	1	0
440	1	0	0	0	1	1	0
441	1	0	1	0	1	1	0
442	1	0	1	0	1	1	0
443	1	0	0	0	1	1	1
444	1	0	1	0	1	1	1
445	1	0	1	0	1	1	0
446	1	0	1	1	1	1	0
447	1	0	0	0	1	1	0
448	1	0	1	0	1	1	0
449	1	0	1	0	1	1	0
450	1	0	1	0	1	1	0
451	1	0	1	0	1	1	0
452	1	0	1	1	1	1	0
453	1	0	1	0	1	1	0
454	1	0	1	0	1	1	0
455	1	0	1	0	1	1	0
456	1	0	1	0	1	1	0
457	1	0	1	0	1	1	0
458	1	0	1	0	1	1	1
459	1	0	1	0	1	1	1
460	1	0	1	0	1	1	0
461	1	0	0	0	1	1	1
462	1	0	1	0	1	1	0
463	1	0	1	0	1	1	0
464	1	0	1	0	1	1	0
465	1	0	1	0	1	1	0
466	1	0	0	0	1	1	0
467	1	0	1	0	1	1	0
468	1	0	0	0	1	1	0
469	1	0	0	0	1	1	0
470	1	0	0	0	1	1	0
471	0	0	1	1	1	1	1
472	1	0	1	1	1	1	0
473	1	0	1	1	1	1	0
474	1	0	1	1	1	1	0
475	1	0	1	1	1	1	1
476	1	0	0	1	1	1	0
477	1	0	0	1	1	1	0
478	0	0	1	1	1	1	1
479	1	0	0	1	1	1	0
480	1	0	0	1	1	1	1
481	1	0	1	1	1	1	0
482	1	0	1	1	1	1	1
483	0	0	1	1	1	1	0
484	1	0	1	1	1	1	0
485	1	0	0	0	1	1	0
486	1	0	1	0	1	1	0
487	1	0	0	0	1	1	0
488	1	0	0	0	1	1	0
489	1	0	0	1	1	1	1
490	1	0	0	1	1	1	0
491	1	0	1	1	1	1	0
492	1	0	1	1	1	1	0
493	1	0	0	1	1	1	0
494	1	0	1	1	1	1	0
495	1	0	1	1	1	1	0
496	1	0	1	1	1	1	0
497	1	0	1	0	1	1	0
498	1	0	1	0	1	1	0
499	1	0	0	0	1	1	0
500	1	0	0	0	1	1	0
501	1	0	1	0	1	1	0
502	1	0	1	0	1	1	0
503	1	0	1	0	1	1	0
504	1	0	0	0	1	1	0
505	1	0	1	0	1	1	0
506	1	0	1	0	1	1	0
507	1	0	1	0	1	1	1
508	1	0	1	0	1	1	0
509	1	0	1	0	1	1	1
510	1	0	1	0	1	1	1
511	1	0	1	0	1	1	0
512	1	0	1	1	1	1	0
513	1	0	1	1	1	1	0
514	1	0	1	1	1	1	1
515	1	0	1	1	1	1	0
516	1	0	1	1	1	1	1
517	1	0	1	1	1	1	0
518	1	0	1	1	1	1	1
519	1	0	0	1	1	1	0
520	1	0	1	1	1	1	0
521	1	0	1	1	1	1	0
522	1	0	1	1	1	1	1
523	1	0	0	1	1	1	0
524	1	0	1	1	1	1	0
525	1	0	1	1	1	1	1
526	1	0	1	1	1	1	0
527	1	0	1	1	1	1	0
528	1	0	1	1	1	1	0
529	1	0	1	1	1	1	0
530	1	0	1	0	1	1	0
531	1	0	1	1	1	1	0
532	1	0	0	0	1	1	0
533	1	0	1	1	1	1	0
534	1	0	1	0	1	1	0
535	1	0	1	1	1	1	0
536	1	0	0	0	1	1	0
537	1	0	1	0	1	1	0
538	1	0	1	0	1	1	0
539	1	0	1	0	1	1	0
540	1	0	0	0	1	1	0
541	1	0	1	1	1	1	0
542	1	0	1	1	1	1	0
543	1	0	1	0	1	1	0
544	1	0	1	0	1	1	0
545	1	0	0	0	1	1	0
546	1	0	1	0	1	1	0
547	1	0	1	1	1	1	0
548	1	0	1	1	1	1	0
549	1	0	1	1	1	1	0
550	1	0	1	1	1	1	0
551	1	0	1	0	1	1	0
552	1	0	0	0	1	1	0
553	1	0	1	0	1	1	0
554	1	0	1	1	1	1	1
555	1	0	1	0	1	1	0
556	1	0	1	1	1	1	0
557	1	0	0	0	1	1	0
558	1	0	1	0	1	1	0
559	1	0	1	0	1	1	1
560	1	0	0	0	1	1	0
561	1	0	1	0	1	1	0
562	1	0	1	0	1	1	1
563	1	0	0	0	1	1	0
564	1	0	1	0	1	1	0
565	1	0	1	0	1	1	0
566	1	0	1	1	1	1	0
567	1	0	1	0	1	1	0
568	1	0	1	1	1	1	0
569	1	0	1	1	1	1	0
570	1	0	1	1	1	1	0
571	1	0	0	1	1	1	0
572	1	0	1	1	1	1	0
573	1	0	0	1	1	1	0
574	1	0	1	1	1	1	0
575	0	0	0	1	1	1	0
576	0	0	1	1	1	1	0
577	0	0	1	1	1	1	1
578	1	0	1	1	1	1	0
579	1	0	1	1	1	1	0
580	1	0	1	1	1	1	0
581	1	0	1	1	1	1	0
582	1	0	1	1	1	1	0
583	0	0	1	0	1	1	0
584	1	0	1	1	1	1	0
585	1	0	1	1	1	1	0
586	1	0	0	1	1	1	0
587	1	0	1	1	1	1	0
588	1	0	1	1	1	1	0
589	1	0	1	1	1	1	1
590	1	0	1	1	1	1	0
591	1	0	1	1	1	1	0
592	1	0	1	1	1	1	0
593	1	0	1	1	1	1	0
594	1	0	1	1	1	1	0
595	1	0	1	1	1	1	0
596	1	0	1	1	1	1	0
597	1	0	1	1	1	1	1
598	0	0	1	1	1	1	0
599	0	0	1	1	1	1	1
600	0	0	1	1	1	1	1
601	1	0	1	1	1	1	0
602	1	0	0	1	1	1	0
603	0	0	1	1	1	1	0
604	1	0	1	1	1	1	0
605	1	0	1	1	1	1	0
606	1	0	1	1	1	1	0
607	1	0	1	1	1	1	0
608	1	0	1	1	1	1	0
609	1	0	1	1	1	1	1
610	0	0	1	1	1	1	0
611	0	0	1	1	1	1	0
612	1	0	1	1	1	1	0
613	0	0	1	1	1	1	0
614	1	0	1	1	1	1	0
615	1	0	1	1	1	1	1
616	1	0	1	1	1	1	0
617	1	0	1	1	1	1	0
618	1	0	1	1	1	1	0
619	1	0	1	1	1	1	0
620	0	0	1	1	1	1	0
621	0	0	1	1	1	1	0
622	0	0	1	1	1	1	0
623	1	0	1	1	1	1	0
624	0	0	1	1	1	1	0
625	0	0	1	1	1	1	0
626	0	0	1	1	1	1	0
627	1	0	1	1	1	1	1
628	1	0	1	1	1	1	0
629	1	0	1	1	1	1	0
630	1	0	1	1	1	1	0
631	1	0	1	1	1	1	0
632	1	0	1	1	1	1	0
633	1	0	1	1	1	1	0
634	0	0	1	1	1	1	0
635	1	0	1	1	1	1	1
636	1	0	1	1	1	1	0
637	1	0	0	1	1	1	1
638	1	0	0	1	1	1	0
639	1	0	1	1	1	1	0
640	1	0	1	1	1	1	0
641	1	0	1	1	1	1	0
642	0	0	1	1	1	1	1
643	1	0	0	1	1	1	0
644	1	0	0	1	1	1	0
645	1	0	1	1	1	1	0
646	1	0	1	1	1	1	0
647	1	0	1	0	1	1	0
648	0	0	1	0	1	1	0
649	1	0	0	0	1	1	0
650	1	0	1	0	1	1	0
651	1	0	1	0	1	1	0
652	1	0	1	1	1	1	0
653	0	0	0	1	1	1	1
654	0	0	1	0	1	1	0
655	1	0	1	1	1	1	0
656	1	0	1	1	1	1	0
657	1	0	1	1	1	1	0
658	1	0	1	0	1	1	1
659	1	0	1	0	1	1	0
660	1	0	0	1	1	1	0
661	1	0	0	1	1	1	1
662	1	0	0	1	1	1	1
663	1	0	0	1	0	1	0
664	0	0	1	1	1	1	0
665	1	0	1	1	1	1	0
666	1	0	1	1	1	1	0
667	1	0	1	1	1	1	0
668	0	0	0	1	1	1	1
669	1	0	1	1	1	1	1
670	1	0	1	1	1	1	1
671	1	0	1	1	1	1	0
672	1	0	1	1	1	1	0
673	1	0	1	1	1	1	0
674	1	0	1	1	1	1	0
675	1	0	1	1	1	1	1
676	1	0	1	1	1	1	0
677	1	0	1	1	1	1	0
678	1	0	1	1	1	1	0
679	1	0	1	1	1	1	0
680	0	0	1	1	1	1	0
681	1	0	1	1	1	1	0
682	0	0	1	1	1	1	1
683	1	0	1	1	1	1	0
684	1	0	1	1	1	1	0
685	0	0	1	1	1	1	0
686	1	0	1	1	1	1	0
687	1	0	1	1	1	1	1
688	1	0	1	1	1	1	1
689	1	0	1	1	1	1	0
690	0	0	0	1	1	1	0
691	1	0	0	1	1	1	0
692	1	0	1	1	1	1	0
693	1	0	1	1	1	1	0
694	1	0	1	1	1	1	0
695	1	0	1	1	1	1	0
696	1	0	0	1	1	1	1
697	0	0	0	1	1	1	1
698	1	0	0	1	1	1	0
699	1	0	1	1	1	1	0
700	0	0	1	1	1	1	0
701	1	0	0	1	1	1	0
702	1	0	1	1	1	1	0
703	1	0	1	1	1	1	0
704	1	0	1	1	1	1	1
705	1	0	1	1	1	1	0
706	1	0	1	1	1	1	0
707	0	0	0	1	1	1	0
708	1	0	1	1	1	1	0
709	1	0	1	1	1	1	0
710	0	0	0	1	1	1	1
711	0	0	1	1	1	1	1
712	1	0	1	1	1	1	0
713	1	0	1	1	1	1	0
714	1	0	0	1	1	1	0
715	1	0	0	1	1	1	0
716	1	0	0	1	1	1	0
717	1	0	0	1	1	1	0
718	0	0	0	1	1	1	0
719	1	0	0	1	1	1	0
720	1	0	1	1	1	1	0
721	1	0	0	1	1	1	0
722	1	0	0	0	1	1	0
723	1	0	1	0	1	1	0
724	1	0	1	0	1	1	0
725	0	0	0	0	1	1	0
726	1	0	1	0	1	1	0
727	1	0	0	0	1	1	0
728	1	0	0	0	1	1	0
729	0	0	0	1	1	1	0
730	1	0	0	0	1	1	0
731	1	1	1	0	1	1	0
732	1	0	1	0	1	1	0
733	1	0	0	0	1	1	0
734	1	1	1	0	1	1	0
735	1	0	1	1	1	1	1
736	1	0	1	0	1	1	0
737	0	0	0	0	1	1	0
738	0	0	1	0	1	1	1
739	0	0	1	0	1	1	0
740	1	0	1	0	1	1	0
741	1	0	0	0	1	1	0
742	1	0	1	0	1	1	0
743	1	0	0	0	1	1	0
744	0	0	1	0	1	1	0
745	1	0	0	0	1	1	0
746	1	0	1	0	1	1	0
747	1	0	1	0	1	1	0
748	1	0	1	0	1	1	1
749	1	0	1	0	1	1	0
750	1	0	0	0	1	1	1
751	1	0	1	0	1	1	0
752	1	0	1	0	1	1	0
753	1	0	0	0	1	1	0
754	1	0	1	0	1	1	0
755	1	0	1	0	1	1	0
756	1	0	1	1	1	1	0
757	1	0	0	0	1	1	1
758	1	0	1	0	1	1	0
759	0	0	0	0	1	1	0
760	1	0	0	0	1	1	0
761	1	0	0	0	1	1	0
762	1	0	1	1	1	1	0
763	1	0	0	0	1	1	0
764	1	0	1	0	1	1	1
765	0	0	1	1	1	1	0
766	1	0	1	0	1	1	1
767	1	0	1	0	1	1	0
768	1	0	1	0	1	1	0
769	1	0	1	0	1	1	0
770	1	0	1	0	1	1	0
771	1	0	1	0	1	1	0
772	1	0	0	0	1	1	1
773	1	0	1	0	1	1	0
774	1	0	0	0	1	1	0
775	1	0	1	0	1	1	0
776	1	0	1	0	1	1	0
777	1	0	1	0	1	1	1
778	1	0	0	0	1	1	0
779	1	0	0	0	1	1	0
780	1	0	1	0	1	1	0
781	0	0	1	0	1	1	1
782	0	0	0	0	1	1	1
783	1	0	1	0	1	1	0
784	1	0	1	1	1	1	1
785	1	0	0	0	1	1	0
786	1	0	1	1	1	1	0
787	1	0	1	0	1	1	1
788	1	0	1	0	1	1	0
789	1	0	0	0	1	1	0
790	1	0	0	0	1	1	0
791	1	0	1	0	1	1	0
792	1	0	1	0	1	1	0
793	1	0	0	1	1	1	0
794	1	0	0	0	1	1	0
795	1	1	1	0	1	1	0
796	1	0	0	0	1	1	0
797	0	0	0	0	1	1	0
798	1	0	0	1	1	1	0
799	1	1	1	0	1	1	0
800	1	1	1	0	1	1	1
801	1	1	1	0	1	1	0
802	1	0	1	0	1	1	0
803	1	0	1	0	1	1	0
804	0	0	1	0	1	1	0
805	1	0	0	0	1	1	0
806	1	0	1	0	1	1	1
807	1	0	0	0	1	1	0
808	1	0	0	0	1	1	0
809	1	0	1	0	1	1	1
810	1	0	0	0	1	1	0
811	1	0	1	0	1	1	0
812	1	0	0	1	1	1	0
813	1	0	0	1	1	1	0
814	1	0	0	0	1	1	1
815	0	0	0	0	1	1	0
816	1	0	0	0	1	1	0
817	1	0	0	0	1	1	0
818	1	0	0	1	1	1	0
819	0	0	1	0	1	1	1
820	1	0	1	0	1	1	0
821	1	0	0	0	1	1	0
822	1	0	1	1	1	1	0
823	1	0	1	1	1	1	1
824	1	0	1	0	1	1	0
825	1	0	1	1	1	1	1
826	1	0	0	0	1	1	0
827	1	0	1	1	1	1	0
828	1	0	0	1	1	1	0
829	1	0	1	1	1	1	1
830	0	0	1	1	1	1	0
831	1	0	1	1	1	1	0
832	1	0	0	1	1	1	0
833	1	0	1	1	1	1	0
834	0	0	1	1	1	1	0
835	1	0	1	1	1	1	0
836	0	0	1	1	1	1	0
837	0	0	0	1	1	1	0
838	1	0	0	0	1	1	1
839	1	0	0	0	1	1	0
840	1	0	1	1	1	1	0
841	1	0	0	1	1	1	1
842	1	0	1	1	1	1	0
843	1	0	1	1	1	1	1
844	1	0	0	1	1	1	0
845	1	0	0	1	1	1	0
846	1	0	1	1	1	1	0
847	1	0	1	1	1	1	0
848	1	0	1	1	1	1	0
849	1	0	0	1	1	1	0
850	1	0	1	1	1	1	0
851	1	0	0	1	1	1	0
852	1	0	1	1	1	1	0
853	1	0	1	1	1	1	0
854	1	0	0	1	1	1	0
855	1	0	1	1	1	1	0
856	1	0	0	1	1	1	0
857	1	0	1	1	1	1	1
858	1	0	1	1	1	1	0
859	1	0	0	1	1	1	0
860	1	0	1	1	1	1	0
861	1	0	0	1	1	1	1
862	1	0	0	1	1	1	0
863	1	0	1	1	1	1	0
864	1	0	1	1	1	1	0
865	1	0	1	1	1	1	1
866	1	0	1	1	1	1	0
867	1	0	0	1	1	1	0
868	1	0	1	1	1	1	0
869	1	0	1	1	1	1	0
870	1	0	1	1	1	1	0
871	1	0	1	1	1	1	0
872	1	0	1	1	1	1	0
873	1	0	1	1	1	1	0
874	1	0	1	1	1	1	0
875	1	0	0	1	1	1	1
876	1	0	1	1	1	1	0
877	1	0	1	1	1	1	0
878	1	0	1	1	1	1	0
879	1	0	1	1	1	1	0
880	1	0	0	1	1	1	0
881	1	0	1	1	1	1	0
882	1	0	1	1	1	1	0
883	1	0	0	1	1	1	0
884	1	0	0	1	1	1	0
885	1	0	1	1	1	1	0
886	1	0	1	1	1	1	0
887	1	0	0	0	1	1	0
888	1	0	1	1	1	1	0
889	1	0	1	1	1	1	0
890	1	0	0	0	1	1	0
891	1	0	0	0	1	1	1
892	1	0	1	1	1	1	0
893	1	0	1	1	1	1	0
894	1	0	0	0	1	1	0
895	1	0	0	1	1	1	0
896	1	0	1	1	1	1	0
897	1	0	1	1	1	1	0
898	1	0	1	0	1	1	0
899	1	0	1	0	1	1	0
900	1	0	1	0	1	1	0
901	1	0	1	0	1	1	1
902	1	0	0	1	1	1	1
903	1	0	1	1	1	1	0
904	1	0	0	0	1	1	1
905	1	0	1	1	1	1	0
906	1	0	1	1	1	1	1
907	1	0	1	1	1	1	1
908	1	0	1	0	1	1	1
909	1	0	1	0	1	1	1
910	1	0	1	0	1	1	0
911	1	0	1	1	1	1	1
912	1	0	1	1	1	1	1
913	1	0	1	0	1	1	1
914	1	0	1	1	1	1	1
915	1	0	1	1	1	1	1
916	1	0	1	0	1	1	1
917	1	0	1	0	1	1	1
918	1	0	1	1	1	1	1
919	1	0	1	0	1	1	1
920	1	0	1	0	1	1	1
921	0	0	1	0	1	1	1
922	1	0	1	1	1	1	1
923	1	0	1	1	1	1	1
924	1	0	1	0	1	1	0
925	1	0	1	0	1	1	0
926	1	0	1	0	1	1	0
927	1	0	1	1	1	1	0
928	1	0	1	1	1	1	0
929	1	0	0	1	1	1	0
930	1	0	0	1	1	1	0
931	1	0	1	1	1	1	0
932	0	0	0	1	1	1	0
933	1	0	0	0	1	1	0
934	1	0	0	1	1	1	1
935	1	0	1	0	1	1	1
936	1	0	1	0	1	1	1
937	1	0	0	1	1	1	1
938	1	0	1	0	1	1	1
939	0	0	1	1	1	1	1
940	1	0	0	0	1	1	1
941	0	0	0	1	1	1	1
942	1	0	1	1	1	1	1
943	1	0	0	0	1	1	1
944	1	0	1	1	1	1	1
945	1	0	0	0	1	1	1
946	0	0	0	0	1	1	1
947	1	0	0	0	1	1	1
948	0	0	1	0	1	1	1
949	1	0	0	0	1	1	1
950	1	0	1	0	1	1	1
951	1	0	0	0	1	1	1
952	1	0	0	1	1	1	1
953	1	0	1	1	1	1	1
954	1	0	0	1	1	1	1
955	1	0	0	1	1	1	1
956	1	0	1	1	1	1	1
957	1	0	0	1	1	1	1
958	1	0	1	0	1	1	1
959	1	0	0	1	1	1	1
960	1	0	1	1	1	1	1
961	1	0	1	1	1	1	1
962	1	0	1	1	1	1	1
963	1	0	1	0	1	1	1
964	1	0	1	0	1	1	1
965	1	0	1	1	1	1	0
966	0	0	1	1	1	1	0
967	1	0	0	1	1	1	1
968	1	0	1	1	1	1	1
969	1	0	1	1	1	1	1
970	1	0	1	0	1	1	1
971	1	0	1	1	1	1	1
972	0	0	0	1	1	1	1
973	1	0	1	0	1	1	1
974	1	0	0	1	1	1	1
975	1	0	0	0	1	1	1
976	1	0	0	0	1	1	1
977	1	0	0	1	1	1	1
978	0	0	0	0	1	1	1
979	1	0	0	1	1	1	1
980	1	0	0	0	1	1	1
981	1	0	1	1	1	1	1
982	1	0	0	1	1	1	1
983	0	0	1	0	1	1	1
984	1	0	0	1	1	1	1
985	0	0	0	0	1	1	1
986	1	0	1	1	1	1	1
987	1	0	1	1	1	1	1
988	1	0	1	1	1	1	1
989	1	0	1	1	1	1	1
990	1	0	1	1	1	1	1
991	1	0	1	1	1	1	1
992	1	0	1	0	1	1	1
993	1	0	1	0	1	1	1
994	1	0	0	0	1	1	1
995	1	0	1	1	1	1	1
996	1	0	0	1	1	1	1
997	1	0	0	1	1	1	1
998	0	0	0	1	1	1	1
999	1	0	1	0	1	1	1
1000	1	0	1	0	1	1	1
1001	1	0	0	0	1	1	1
1002	1	0	1	0	1	1	1
1003	1	0	0	1	1	1	1
1004	1	0	0	0	1	1	1
1005	1	0	1	1	1	1	1
1006	1	0	0	0	1	1	1
1007	0	0	0	0	1	1	1
1008	1	0	1	1	1	1	1
1009	1	0	1	1	1	1	1
1010	1	0	0	0	1	1	1
1011	1	0	1	0	1	1	1
1012	1	0	1	1	1	1	1
1013	1	0	0	1	1	1	1
1014	1	0	1	1	1	1	1
1015	1	0	1	1	1	1	1
1016	1	0	0	1	1	1	1
1017	1	0	0	1	1	1	1
1018	1	0	0	1	1	1	1
1019	1	0	1	1	1	1	1
1020	1	0	1	1	1	1	1
1021	1	0	1	0	1	1	1
1022	1	0	1	1	1	1	1
1023	1	0	0	0	0	1	1
1024	0	0	0	0	1	1	1
1025	1	0	1	0	1	1	1
1026	1	0	1	0	1	1	1
1027	1	0	0	0	1	1	1
1028	1	0	0	0	1	1	1
1029	1	0	1	1	1	1	1
1030	1	0	0	1	1	1	1
1031	1	0	1	1	1	1	1
1032	1	0	1	1	1	1	1
1033	1	0	0	1	1	1	1
1034	1	0	0	1	1	1	1
1035	1	0	0	1	1	1	1
1036	1	0	1	1	1	1	1
1037	1	0	0	1	1	1	1
1038	1	0	1	1	1	1	1
1039	1	0	0	1	1	1	1
1040	1	0	1	1	1	1	1
1041	1	0	0	1	1	1	1
1042	1	0	1	1	1	1	1
1043	1	0	1	1	1	1	1
1044	0	0	1	1	1	1	1
1045	1	0	1	1	1	1	1
1046	1	0	1	1	1	1	1
1047	1	0	1	1	1	1	1
1048	1	0	1	1	1	1	1
1049	1	0	1	1	1	1	1
1050	1	0	0	1	1	1	1
1051	1	0	1	1	1	1	1
1052	1	0	1	1	1	1	1
1053	1	0	1	1	1	1	1
1054	1	0	1	1	1	1	1
1055	1	0	1	1	1	1	1
1056	1	0	1	1	1	1	1
1057	1	0	0	1	1	1	1
1058	1	0	1	1	1	1	1
1059	1	0	0	1	1	1	1
1060	1	0	1	1	1	1	1
1061	1	0	1	1	1	1	1
1062	1	0	1	1	1	1	1
1063	1	0	0	1	1	1	1
1064	1	0	0	1	1	1	1
1065	1	0	1	1	1	1	1
1066	1	0	1	1	1	1	1
1067	1	0	1	1	1	1	1
1068	0	0	1	1	1	1	1
1069	1	0	1	1	1	1	1
1070	1	0	0	1	1	1	1
1071	1	0	1	1	1	1	1
1072	1	0	0	1	1	1	1
1073	1	0	0	1	1	1	1
1074	1	0	0	1	1	1	1
1075	1	0	1	1	1	1	1
1076	1	0	0	1	1	1	1
1077	1	0	0	1	1	1	1
1078	1	0	0	1	1	1	1
1079	1	0	0	1	1	1	1
1080	1	0	0	1	1	1	1
1081	1	0	1	1	1	1	1
1082	1	0	1	1	1	1	1
1083	1	0	0	1	1	1	1
1084	1	0	0	1	1	1	1
1085	1	0	0	1	1	1	1
1086	1	0	1	1	1	1	1
1087	1	0	1	1	1	1	1
1088	1	0	1	1	1	1	1
1089	1	0	0	1	1	1	1
1090	1	0	1	1	1	1	1
1091	1	0	1	1	1	1	1
1092	1	0	1	1	1	1	1
1093	1	0	1	1	1	1	1
1094	1	0	0	1	1	1	1
1095	1	0	0	1	1	1	0
1096	1	0	0	1	1	1	1
1097	1	0	0	1	1	1	0
1098	1	0	1	1	1	1	1
1099	1	0	1	1	1	0	1
1100	1	0	1	1	1	1	1
1101	1	0	0	1	1	1	1
1102	1	0	1	1	1	1	1
1103	1	0	1	1	1	1	1
1104	1	1	1	1	1	1	1
1105	1	1	0	1	1	1	1
1106	1	0	1	1	1	1	1
1107	1	0	0	1	1	1	1
1108	1	0	1	1	1	1	1
1109	1	0	0	1	1	1	1
1110	1	0	1	1	1	1	1
1111	1	0	0	1	1	1	1
1112	1	0	1	1	1	1	1
1113	1	0	1	1	1	1	1
1114	1	0	0	1	1	1	1
1115	1	0	0	1	1	1	1
1116	1	0	1	1	1	1	1
1117	1	0	1	1	1	1	1
1118	1	0	1	1	1	1	1
1119	1	0	1	1	1	1	1
1120	1	0	0	1	1	1	1
1121	1	0	0	1	1	0	1
1122	1	0	1	1	1	1	1
1123	1	0	0	1	1	1	1
1124	1	0	1	1	1	1	1
1125	1	0	0	1	1	1	1
1126	1	0	1	1	1	1	1
1127	1	0	1	1	1	1	1
1128	1	0	1	1	1	1	1
1129	1	0	0	1	1	1	1
1130	1	0	1	1	1	1	1
1131	1	0	1	1	1	1	1
1132	1	0	1	1	1	1	1
1133	1	0	1	1	1	1	1
1134	1	0	0	1	1	1	0
1135	1	0	0	1	1	1	1
1136	1	0	1	1	1	1	1
1137	1	0	1	1	1	1	1
1138	1	0	1	1	1	1	1
1139	1	0	0	1	1	1	1
1140	1	0	0	1	1	1	1
1141	1	0	1	1	1	1	1
1142	1	0	0	1	1	1	1
1143	1	0	0	1	1	1	1
1144	1	0	0	1	1	1	1
1145	1	0	0	1	1	1	0
1146	1	0	0	1	1	1	1
1147	1	0	0	1	1	1	1
1148	1	0	0	1	1	1	1
1149	1	0	0	1	1	1	1
1150	1	0	1	1	1	1	1
1151	1	0	0	1	1	1	1
1152	1	0	0	1	1	1	1
1153	1	0	0	1	1	1	1
1154	1	0	0	1	1	1	1
1155	1	0	1	1	1	1	0
1156	1	0	0	1	1	1	0
1157	1	0	1	1	1	1	1
1158	1	0	1	1	1	1	1
1159	1	0	1	1	1	1	1
1160	1	0	1	1	1	1	1
1161	1	0	1	1	1	1	1
1162	1	0	1	1	1	1	1
1163	1	0	1	1	1	1	1
1164	1	0	1	1	1	1	1
1165	1	0	0	1	1	1	1
1166	1	0	0	1	1	1	1
1167	1	0	0	1	1	1	1
1168	1	0	1	1	1	1	1
1169	1	0	1	1	1	1	1
1170	1	0	0	1	1	1	1
1171	1	0	0	1	1	1	1
1172	1	0	0	1	1	1	1
1173	1	0	1	1	1	1	1
1174	1	0	1	1	1	1	1
1175	1	0	1	1	1	1	1
1176	1	0	1	1	1	1	1
1177	1	0	0	1	1	1	1
1178	1	0	0	1	1	1	1
1179	1	0	1	1	1	1	1
1180	1	0	1	1	1	1	1
1181	1	0	0	1	1	1	1
1182	1	0	0	1	1	1	1
1183	1	0	0	1	1	1	1
1184	1	0	1	1	1	1	1
1185	1	0	1	1	1	1	1
1186	1	0	0	1	1	1	1
1187	1	0	0	1	1	1	1
1188	1	0	0	1	1	1	1
1189	1	0	1	1	1	1	1
1190	1	0	0	1	1	1	1
1191	1	0	0	1	1	1	1
1192	1	0	1	1	1	1	1
1193	1	0	0	1	1	1	1
1194	1	0	1	1	1	1	1
1195	1	0	1	1	1	1	1
1196	1	0	1	1	1	1	1
1197	1	0	1	0	1	1	1
1198	1	0	0	1	1	1	1
1199	1	0	1	1	1	1	1
1200	1	0	0	1	1	1	1
1201	1	0	0	1	1	1	1
1202	1	0	1	1	1	1	1
1203	1	0	1	1	1	1	1
1204	1	0	0	1	1	1	1
1205	1	0	0	1	1	1	1
1206	1	0	1	1	1	1	1
1207	1	0	0	1	1	1	1
1208	1	0	1	1	1	1	1
1209	1	0	1	1	1	1	1
1210	1	0	1	1	1	1	1
1211	1	0	1	1	1	1	1
1212	1	0	1	1	1	1	1
1213	1	0	0	1	1	1	1
1214	1	0	1	1	1	1	1
1215	1	0	1	1	1	1	1
1216	1	0	0	1	1	1	1
1217	1	0	1	1	1	1	1
1218	1	0	0	1	1	1	1
1219	1	0	1	1	1	1	1
1220	1	0	1	1	1	1	1
1221	0	0	0	1	1	1	1
1222	1	0	1	1	1	1	1
1223	1	0	1	1	1	1	1
1224	1	0	1	1	1	1	0
1225	1	0	0	1	1	1	1
1226	1	0	1	0	1	1	1
1227	1	0	1	1	1	1	1
1228	1	0	1	0	1	1	1
1229	1	0	1	0	1	1	1
1230	1	0	1	0	1	1	1
1231	1	0	1	1	1	1	1
1232	1	0	1	1	1	1	1
1233	1	0	1	1	1	1	1
1234	1	0	1	1	1	1	1
1235	1	0	1	1	1	1	1
1236	1	0	1	1	1	1	1
1237	1	0	1	0	1	1	1
1238	1	0	1	1	1	1	1
1239	1	0	0	1	1	1	1
1240	1	0	0	1	1	1	1
1241	1	0	1	1	1	1	1
1242	1	0	1	1	1	1	1
1243	1	0	1	1	1	1	1
1244	1	0	1	1	1	1	0
1245	1	0	1	1	1	1	1
1246	1	0	0	1	1	1	1
1247	1	0	0	0	1	1	1
1248	1	0	1	1	1	1	1
1249	1	0	1	1	1	1	1
1250	1	0	1	1	1	1	1
1251	1	0	1	1	1	1	1
1252	0	0	0	1	1	1	1
1253	1	0	1	1	1	1	1
1254	1	0	1	1	1	1	1
1255	1	0	0	1	1	1	1
1256	1	0	1	1	1	1	1
1257	1	0	1	1	1	1	1
1258	0	0	1	1	1	1	1
1259	1	0	1	1	1	1	1
1260	1	0	1	1	1	1	1
1261	1	0	1	1	1	1	1
1262	1	0	1	1	1	1	1
1263	1	0	1	1	0	1	1
1264	1	0	1	1	1	1	1
1265	1	0	1	1	1	1	1
1266	1	0	1	1	1	1	1
1267	1	0	1	0	1	1	1
1268	1	0	1	0	1	0	1
1269	1	0	1	1	1	1	1
1270	1	0	1	1	1	1	1
1271	1	0	1	0	1	1	1
1272	1	0	1	0	1	1	1
1273	1	0	1	0	1	1	1
1274	1	0	1	0	0	1	1
1275	1	0	1	0	1	1	1
1276	1	0	1	0	1	1	1
1277	1	0	1	1	1	1	1
1278	1	0	1	0	1	1	1
1279	1	0	1	1	1	1	1
1280	1	0	1	1	1	1	1
1281	1	0	0	1	1	1	1
1282	1	0	1	1	1	1	1
1283	1	0	1	1	1	1	1
1284	1	0	1	1	1	1	1
1285	1	0	1	1	1	1	1
1286	1	0	1	1	1	1	1
1287	1	0	1	1	1	1	1
1288	1	0	1	1	1	1	1
1289	0	0	0	1	1	1	1
1290	1	0	1	1	1	1	1
1291	1	0	1	1	1	1	1
1292	1	0	1	0	1	1	1
1293	1	0	0	1	1	1	1
1294	1	0	0	1	1	1	1
1295	1	0	0	1	1	1	1
1296	1	0	0	0	1	1	1
1297	1	0	0	0	1	1	1
1298	1	0	0	1	1	1	1
1299	1	0	0	0	1	1	1
1300	1	0	0	1	1	1	1
1301	1	0	0	0	1	1	1
1302	1	0	0	0	1	1	1
1303	1	0	0	0	1	1	1
1304	1	0	0	0	1	1	1
1305	1	0	0	1	1	1	1
1306	1	0	0	1	1	1	1
1307	1	0	0	0	1	1	1
1308	1	0	0	0	1	1	1
1309	1	0	1	0	1	1	0
1310	0	0	1	1	1	1	0
1311	1	0	0	0	1	1	1
1312	1	0	0	0	1	1	1
1313	1	0	1	0	1	1	1
1314	1	0	1	0	1	1	0
1315	1	0	1	0	1	1	1
1316	1	0	1	0	1	1	1
1317	1	0	1	0	1	1	1
1318	1	0	0	0	1	1	1
1319	1	0	0	0	1	1	1
1320	1	0	0	0	1	1	1
1321	1	0	1	0	1	1	1
1322	1	0	1	0	1	1	1
1323	1	0	1	0	1	1	1
1324	1	0	1	0	1	1	1
1325	1	0	1	0	1	1	1
1326	1	0	1	0	1	1	1
1327	1	0	0	0	1	1	1
1328	1	0	0	0	1	1	1
1329	1	0	1	0	1	1	1
1330	1	0	1	0	1	1	1
1331	1	0	1	0	1	1	1
1332	1	0	1	0	1	1	1
1333	1	0	1	0	1	1	1
1334	1	0	1	0	1	1	1
1335	0	0	1	0	1	1	1
1336	1	0	1	0	1	1	0
1337	1	0	1	0	1	1	1
1338	1	0	1	1	1	1	1
1339	1	0	1	1	1	1	1
1340	0	0	0	1	1	1	1
1341	1	0	1	1	1	1	1
1342	1	0	1	1	1	1	1
1343	1	0	1	1	1	1	1
1344	1	0	1	1	1	1	1
1345	1	0	1	1	1	1	1
1346	1	0	1	1	1	1	1
1347	1	0	1	1	1	1	1
1348	1	0	0	1	1	1	1
1349	1	0	1	1	1	1	1
1350	1	0	1	1	1	1	1
1351	1	0	1	1	1	1	1
1352	1	0	1	1	1	1	1
1353	1	0	1	1	1	1	1
1354	1	0	1	1	1	1	1
1355	1	0	1	1	1	1	1
1356	1	0	1	0	1	1	1
1357	1	0	1	1	1	1	1
1358	1	0	0	1	1	1	1
1359	0	0	1	1	1	1	1
1360	1	0	1	1	1	1	1
1361	1	0	0	1	1	1	1
1362	1	0	1	1	1	1	1
1363	1	0	1	1	1	1	1
1364	1	0	1	1	1	1	1
1365	1	0	1	0	1	1	1
1366	1	0	0	0	1	1	1
1367	1	0	0	0	1	1	0
1368	1	0	0	0	1	1	1
1369	1	0	1	1	1	1	1
1370	1	0	1	0	1	1	1
1371	1	0	1	0	1	1	1
1372	1	0	1	0	1	1	1
1373	1	0	1	0	1	1	1
1374	1	0	1	1	1	1	1
1375	1	0	1	0	1	1	1
1376	1	0	1	0	1	1	1
1377	1	0	1	0	1	1	1
1378	1	0	1	0	1	1	0
1379	1	0	1	0	1	1	1
1380	1	0	1	0	1	1	1
1381	1	0	1	0	1	1	1
1382	1	0	0	0	1	1	1
1383	1	0	0	0	1	1	1
1384	1	0	1	0	1	1	1
1385	1	0	1	0	1	1	1
1386	1	0	1	0	1	1	1
1387	1	0	1	0	1	1	1
1388	1	0	0	0	1	1	1
1389	1	0	0	0	1	1	1
1390	1	0	0	0	1	1	1
1391	1	0	0	0	1	1	1
1392	1	0	0	0	1	1	1
1393	1	0	0	0	1	1	1
1394	1	0	0	0	1	1	1
1395	1	0	1	0	1	1	1
1396	1	0	1	0	1	1	1
1397	1	0	1	0	1	1	1
1398	1	0	1	0	1	1	1
1399	1	0	1	0	1	1	1
1400	1	0	0	0	1	1	0
1401	1	0	1	0	1	1	1
1402	1	0	0	0	1	1	1
1403	1	0	1	0	1	1	1
1404	1	0	0	0	1	1	1
1405	1	0	1	0	1	1	1
1406	1	0	1	0	1	1	1
1407	1	0	0	0	1	1	1
1408	1	0	1	0	1	1	1
1409	1	0	1	1	1	1	1
1410	1	0	0	0	1	1	0
1411	1	0	0	0	1	1	1
1412	1	0	1	0	1	1	1
1413	1	0	0	0	1	1	1
1414	1	0	1	0	1	1	1
1415	1	0	1	0	1	1	1
1416	0	0	0	0	1	1	1
1417	1	0	0	0	1	1	1
1418	1	0	0	1	1	1	1
1419	1	0	1	1	1	1	1
1420	1	0	0	1	1	1	1
1421	1	0	1	0	1	1	1
1422	1	0	0	0	1	1	1
1423	1	0	1	1	1	1	1
1424	1	0	1	0	1	1	0
1425	1	0	1	0	1	1	1
1426	1	0	1	0	1	1	0
1427	1	0	1	0	1	1	0
1428	1	0	1	0	1	1	0
1429	1	0	1	0	1	1	1
1430	1	0	1	0	1	1	1
1431	1	0	0	0	1	1	1
1432	1	0	1	0	1	1	1
1433	1	0	1	0	1	1	1
1434	1	0	0	0	1	1	1
1435	1	0	0	0	1	1	0
1436	1	0	1	0	1	1	1
1437	1	0	1	0	1	1	1
1438	1	0	1	0	1	1	1
1439	1	0	1	0	1	1	1
1440	1	0	0	0	1	1	0
1441	1	0	1	0	1	1	1
1442	1	0	1	0	1	1	1
1443	1	0	0	0	1	1	1
1444	0	0	1	0	1	1	1
1445	1	0	1	0	1	1	1
1446	1	0	1	0	1	1	1
1447	0	0	1	0	1	1	1
1448	1	0	1	0	1	1	1
1449	0	0	1	0	1	1	1
1450	1	0	1	0	1	1	1
1451	1	0	1	0	1	1	1
1452	0	0	0	0	1	1	1
1453	1	0	0	0	1	1	1
1454	1	0	0	0	1	1	1
1455	1	0	1	0	1	1	1
1456	1	0	0	0	1	1	1
1457	1	0	1	0	1	1	1
1458	1	0	1	0	1	1	1
1459	1	0	1	0	1	1	1
1460	1	0	0	0	1	1	1
1461	1	0	0	0	1	1	1
1462	1	0	1	0	1	1	1
1463	1	0	1	0	1	1	1
1464	1	0	1	0	1	1	1
1465	1	0	1	0	1	1	1
1466	1	0	1	0	1	1	1
1467	1	0	1	0	1	1	1
1468	1	0	1	0	1	1	1
1469	1	0	1	0	1	1	1
1470	1	0	0	0	1	1	1
1471	1	0	1	0	1	1	1
1472	1	0	1	0	1	1	1
1473	0	0	1	0	1	1	1
1474	1	0	1	0	1	1	1
1475	1	0	1	0	1	1	1
1476	1	0	1	0	1	1	1
1477	0	0	0	0	1	1	1
1478	1	0	0	0	1	1	1
1479	1	0	0	0	1	1	1
1480	1	0	0	0	1	1	1
1481	1	0	1	0	1	1	1
1482	1	0	1	0	1	1	1
1483	1	0	1	0	1	1	1
1484	1	0	1	0	1	1	1
1485	1	0	1	0	1	1	1
1486	1	0	1	0	1	1	1
1487	1	0	0	0	1	1	1
1488	1	0	1	0	1	1	1
1489	1	0	0	0	1	1	1
1490	0	0	1	0	1	1	1
1491	1	0	0	0	1	1	1
1492	1	0	1	0	1	1	1
1493	1	0	0	0	1	1	1
1494	1	0	1	0	1	1	1
1495	1	0	0	0	1	1	1
1496	1	0	1	0	1	1	1
1497	1	0	0	0	1	1	1
1498	1	0	1	0	1	1	1
1499	1	0	1	0	1	1	1
1500	1	0	1	0	1	1	1
1501	1	0	1	0	1	1	1
1502	1	0	0	0	1	1	1
1503	1	0	1	0	1	1	1
1504	1	0	1	0	1	1	1
1505	1	0	0	0	1	1	1
1506	1	0	1	0	1	1	1
1507	1	0	1	0	1	1	1
1508	1	0	1	0	1	1	1
1509	1	0	0	0	1	1	1
1510	1	0	1	0	1	1	1
1511	1	0	1	0	1	1	1
1512	1	0	1	0	1	1	1
1513	1	0	1	0	1	1	1
1514	1	0	0	0	1	1	1
1515	1	0	1	0	1	1	1
1516	1	0	1	0	1	1	1
1517	1	0	1	0	1	1	1
1518	1	0	1	0	1	1	1
1519	1	0	0	0	1	1	1
1520	1	0	0	0	1	1	1
1521	1	0	1	0	1	1	0
1522	1	0	1	0	1	1	1
1523	1	0	1	0	1	1	1
1524	1	0	1	0	1	1	1
1525	1	0	1	0	1	1	1
1526	1	0	1	0	1	1	1
1527	1	0	1	0	1	1	1
1528	1	0	1	0	1	1	1
1529	1	0	1	0	1	1	1
1530	1	0	1	0	1	1	1
1531	0	0	1	0	1	1	1
1532	1	0	1	0	1	1	1
1533	1	0	1	0	1	1	1
1534	0	0	0	0	1	1	1
1535	1	0	1	0	1	1	1
1536	1	0	1	0	1	1	1
1537	1	0	1	0	1	1	1
1538	0	0	0	0	1	1	1
1539	0	0	1	0	1	1	1
1540	1	0	1	0	1	1	1
1541	0	0	1	0	1	1	1
1542	0	0	1	0	1	1	1
1543	1	0	1	0	1	1	1
1544	0	0	1	0	1	1	1
1545	0	0	1	0	1	1	1
1546	0	0	1	0	1	1	1
1547	0	0	1	0	1	1	1
1548	1	0	1	0	1	1	1
1549	1	0	1	0	1	1	1
1550	1	0	1	1	1	1	1
1551	1	0	1	0	1	1	1
1552	1	0	1	0	1	1	1
1553	1	0	1	0	1	1	1
1554	1	0	1	0	1	1	1
1555	1	0	1	0	1	1	1
1556	1	0	1	0	1	1	1
1557	1	0	1	0	1	1	1
1558	1	0	0	0	1	1	1
1559	1	0	1	0	1	1	1
1560	1	0	1	0	1	1	1
1561	1	0	1	0	1	1	0
1562	1	0	0	0	1	1	1
1563	1	0	1	0	1	1	1
1564	1	0	1	0	1	1	1
1565	1	0	0	0	1	1	1
1566	1	0	1	0	1	1	1
1567	1	0	1	0	1	1	1
1568	1	0	1	1	1	1	1
1569	1	0	1	0	1	1	1
1570	1	0	1	0	1	1	1
1571	1	0	0	0	1	1	1
1572	1	0	1	0	1	1	1
1573	1	0	1	0	1	1	1
1574	1	0	0	0	1	1	1
1575	1	0	1	0	1	1	1
1576	1	0	1	0	1	1	1
1577	1	0	1	0	1	1	1
1578	1	0	1	0	1	1	1
1579	1	0	1	0	1	1	1
1580	1	0	1	0	1	1	1
1581	1	0	1	0	1	1	1
1582	1	0	1	0	1	1	1
1583	1	0	0	0	1	1	1
1584	1	0	1	0	1	1	0
1585	1	0	1	1	1	1	1
1586	1	0	1	1	1	1	1
1587	1	0	0	1	1	1	1
1588	1	0	1	1	1	1	1
1589	1	0	1	1	1	1	1
1590	1	0	0	1	1	1	1
1591	1	0	0	1	1	1	1
1592	1	1	1	1	1	1	1
1593	1	1	1	1	1	1	1
1594	1	1	1	1	1	1	1
1595	1	1	1	1	1	1	1
1596	1	0	1	1	1	1	1
1597	1	1	1	1	1	1	1
1598	1	1	1	1	1	1	0
1599	1	1	0	1	1	1	1
1600	1	1	0	1	1	1	1
1601	1	1	1	1	1	1	1
1602	1	1	1	1	1	1	1
1603	1	1	1	1	1	1	1
1604	1	1	1	1	1	1	1
1605	1	1	1	1	1	1	1
1606	1	1	0	1	1	1	1
1607	1	1	0	1	1	1	1
1608	1	0	1	0	1	1	1
1609	1	0	1	0	1	1	1
1610	1	1	1	0	1	1	1
1611	1	1	0	0	1	1	1
1612	1	1	1	0	1	1	1
1613	1	1	0	0	1	1	1
1614	1	1	0	0	1	1	1
1615	1	0	0	0	1	1	1
1616	1	1	1	0	1	1	1
1617	1	1	1	0	1	1	1
1618	1	1	0	1	1	1	1
1619	1	1	1	0	1	1	1
1620	1	1	0	0	1	1	1
1621	1	1	0	0	1	1	1
1622	1	1	1	0	1	1	0
1623	1	1	0	0	1	1	1
1624	1	1	0	0	1	1	1
1625	1	0	1	0	1	1	1
1626	1	1	0	1	1	1	1
1627	1	0	1	0	1	1	1
1628	1	1	1	0	1	1	1
1629	1	1	0	0	1	1	1
1630	1	1	1	0	1	1	1
1631	1	1	0	0	1	1	1
1632	1	1	0	0	1	1	1
1633	1	0	0	0	1	1	1
1634	1	1	0	0	1	1	1
1635	1	1	0	0	1	1	1
1636	1	1	0	0	1	1	1
1637	1	1	0	0	1	1	1
1638	1	1	0	0	1	1	1
1639	1	1	1	0	1	1	1
1640	1	0	0	0	1	1	1
1641	1	1	0	0	1	1	1
1642	1	1	1	0	1	1	1
1643	1	1	1	0	1	1	1
1644	1	1	0	1	1	1	1
1645	1	1	1	1	1	1	1
1646	1	1	1	0	1	1	1
1647	1	1	1	0	1	1	1
1648	1	1	0	0	1	1	1
1649	1	1	1	0	1	1	1
1650	1	1	1	0	1	1	1
1651	1	1	0	0	1	1	1
1652	1	1	1	0	1	1	1
1653	1	0	0	0	1	1	1
1654	1	1	1	1	1	1	1
1655	1	1	0	0	1	1	1
1656	1	1	1	0	1	1	1
1657	1	1	0	0	1	1	1
1658	1	1	1	0	1	1	1
1659	1	1	1	0	1	1	1
1660	1	1	1	0	1	1	1
1661	1	0	0	0	1	1	0
1662	1	0	0	0	1	1	1
1663	1	0	0	0	1	1	1
1664	1	0	0	0	1	1	1
1665	1	0	0	0	1	1	1
1666	1	1	1	0	1	1	1
1667	1	0	0	0	1	1	1
1668	1	0	0	0	1	1	1
1669	1	1	0	0	1	1	1
1670	1	1	0	1	1	1	0
1671	1	1	1	0	1	1	1
1672	1	1	1	0	1	1	0
1673	1	1	1	0	1	1	1
1674	1	1	1	0	1	1	1
1675	1	1	1	0	1	1	1
1676	1	1	1	1	1	1	1
1677	1	1	1	0	1	1	1
1678	1	1	1	0	1	1	1
1679	1	1	1	0	1	1	0
1680	1	1	1	0	1	1	1
1681	1	1	0	1	1	1	1
1682	1	0	1	0	1	1	1
1683	1	0	1	1	1	1	1
1684	1	1	1	0	1	1	0
1685	1	1	1	0	1	1	1
1686	1	0	1	0	1	1	1
1687	1	0	1	0	1	1	1
1688	1	1	1	0	1	1	1
1689	1	0	1	0	1	1	0
1690	1	1	1	0	1	1	1
1691	1	1	1	0	1	1	1
1692	1	1	1	0	1	1	1
1693	1	0	0	0	1	1	1
1694	1	1	0	0	1	1	1
1695	1	1	0	0	1	1	1
1696	1	1	1	0	1	1	1
1697	1	1	0	0	1	1	1
1698	1	1	1	0	1	1	1
1699	1	0	0	0	1	1	1
1700	1	0	0	0	1	1	1
1701	1	0	1	0	1	1	1
1702	1	0	0	0	1	1	1
1703	1	1	0	0	1	1	1
1704	1	1	1	0	1	1	1
1705	1	1	1	0	1	1	1
1706	1	1	0	0	1	1	1
1707	1	1	0	0	1	1	1
1708	1	0	1	0	1	1	1
1709	1	1	0	0	1	1	0
1710	1	1	0	0	1	1	1
1711	1	0	1	0	1	1	1
1712	1	1	1	0	1	1	1
1713	1	1	1	0	1	1	1
1714	1	1	1	0	1	1	1
1715	1	1	0	0	1	1	1
1716	1	0	1	0	1	1	1
1717	1	1	0	0	1	1	1
1718	1	1	1	0	1	1	0
1719	1	0	0	0	1	1	0
1720	1	1	1	0	1	1	1
1721	1	0	0	0	1	1	1
1722	1	1	1	0	1	1	1
1723	1	1	1	0	1	1	1
1724	1	0	1	0	1	1	1
1725	1	1	1	0	1	1	1
1726	1	1	0	0	1	1	1
1727	1	0	1	0	1	1	1
1728	1	1	1	0	1	1	1
1729	1	1	1	0	1	1	1
1730	1	1	1	1	1	1	1
1731	1	1	1	0	1	1	0
1732	1	1	0	0	1	1	1
1733	1	1	1	0	1	1	1
1734	1	0	0	0	1	1	1
1735	1	1	0	0	1	1	1
1736	1	0	0	0	1	1	1
1737	1	1	1	1	1	1	1
1738	1	1	1	0	1	1	1
1739	1	1	1	0	1	1	1
1740	1	1	0	0	1	1	1
1741	1	1	0	0	1	1	1
1742	1	1	0	0	1	1	1
1743	1	1	1	0	1	1	1
1744	1	1	0	0	1	1	1
1745	1	1	1	0	1	1	1
1746	1	1	0	0	1	1	1
1747	1	0	0	0	1	1	1
1748	1	1	1	0	1	1	0
1749	1	0	1	0	1	1	1
1750	1	0	1	0	1	1	1
1751	1	0	0	0	1	1	1
1752	1	0	1	0	1	1	1
1753	1	0	1	0	1	1	1
1754	1	0	0	0	1	1	1
1755	1	0	0	0	1	1	1
1756	1	0	1	0	1	1	1
1757	1	0	0	0	1	1	1
1758	1	0	1	0	1	1	1
1759	1	0	1	0	1	1	1
1760	1	0	0	0	1	1	1
1761	1	0	0	1	1	1	1
1762	1	0	0	1	1	1	1
1763	1	0	1	0	1	1	1
1764	1	0	0	1	1	1	1
1765	1	0	0	0	1	1	1
1766	1	0	0	0	1	1	1
1767	1	0	0	0	1	1	1
1768	1	0	1	0	1	1	1
1769	1	0	1	0	1	1	1
1770	1	0	0	0	1	1	1
1771	1	0	1	0	1	1	1
1772	1	0	0	0	1	1	1
1773	1	0	0	0	1	1	1
1774	1	0	1	0	1	1	1
1775	1	0	0	0	1	1	1
1776	1	0	1	0	1	1	1
1777	1	0	0	0	1	1	1
1778	1	0	1	0	1	1	1
1779	1	0	0	0	1	1	1
1780	1	0	0	0	1	1	1
1781	1	0	1	0	1	1	1
1782	1	0	1	0	1	1	0
1783	1	0	0	0	1	1	1
1784	1	0	1	0	1	1	1
1785	1	0	1	0	1	1	1
1786	1	0	0	0	1	1	1
1787	1	0	0	0	1	1	1
1788	1	0	0	0	1	1	1
1789	1	0	0	0	1	1	1
1790	1	0	1	0	1	1	1
1791	1	0	0	0	1	1	1
1792	1	0	0	0	1	1	0
1793	1	0	0	1	1	1	1
1794	1	0	0	0	1	1	1
1795	1	0	0	0	1	1	1
1796	1	0	0	0	1	1	1
1797	1	0	1	0	1	1	1
1798	1	0	1	0	1	1	1
1799	1	0	0	0	1	1	1
1800	1	0	0	0	1	1	1
1801	1	0	1	0	1	1	1
1802	1	0	1	0	1	1	1
1803	1	0	0	0	1	1	1
1804	1	0	0	0	1	1	1
1805	1	0	0	0	1	1	1
1806	1	0	0	0	0	1	1
1807	1	0	1	0	1	1	1
1808	1	0	1	0	1	1	1
1809	1	0	1	0	1	1	1
1810	1	0	0	0	1	1	1
1811	1	0	0	0	1	1	1
1812	1	0	0	0	1	1	1
1813	1	0	0	0	1	1	1
1814	1	0	0	0	1	1	1
1815	1	0	1	0	1	1	1
1816	1	0	1	0	1	1	1
1817	1	0	0	0	1	1	1
1818	1	0	0	0	1	1	1
1819	1	0	1	0	1	1	1
1820	1	0	1	0	1	1	1
1821	1	0	1	0	1	1	1
1822	1	0	0	0	1	1	0
1823	1	0	1	1	1	1	1
1824	1	0	1	1	1	1	1
1825	1	0	0	1	1	1	1
1826	1	0	0	1	1	1	1
1827	1	0	1	1	1	1	1
1828	1	0	1	1	1	1	1
1829	1	0	1	1	1	1	1
1830	1	0	0	1	1	1	1
1831	1	0	1	1	1	1	1
1832	1	0	1	1	1	1	1
1833	1	0	1	1	1	1	1
1834	1	0	0	1	1	1	1
1835	1	0	1	1	1	1	1
1836	1	0	1	1	1	1	1
1837	1	0	1	1	1	1	1
1838	1	0	1	1	1	1	1
1839	1	0	1	1	1	1	1
1840	1	0	1	1	1	1	1
1841	1	1	1	0	1	1	1
1842	1	1	0	0	1	1	1
1843	1	1	0	0	1	1	1
1844	1	1	0	0	1	1	1
1845	1	1	0	0	1	1	1
1846	1	1	0	1	1	1	1
1847	1	1	0	1	1	1	1
1848	1	1	0	1	1	1	0
1849	1	0	1	1	1	1	1
1850	1	0	0	1	1	1	1
1851	1	0	1	1	1	1	1
1852	1	0	0	1	1	1	1
1853	1	0	1	1	1	1	1
1854	1	0	1	1	1	1	1
1855	1	0	0	1	1	1	1
1856	1	0	0	1	1	1	1
1857	1	0	1	0	1	1	1
1858	1	0	0	0	1	1	1
1859	1	1	0	1	1	1	1
1860	1	0	0	0	1	1	1
1861	1	0	1	0	1	1	1
1862	1	0	1	0	1	1	1
1863	1	0	1	0	1	1	1
1864	1	0	1	0	1	1	0
1865	1	0	1	0	1	1	1
1866	1	1	0	0	1	1	1
1867	1	1	1	0	1	1	1
1868	1	1	1	0	1	1	1
1869	1	1	1	0	1	1	0
1870	1	1	0	0	1	1	1
1871	1	1	1	0	1	1	1
1872	1	1	0	0	1	1	1
1873	1	1	1	0	1	1	1
1874	1	0	1	0	1	1	1
1875	1	1	0	0	1	1	1
1876	1	1	0	0	1	1	1
1877	1	1	1	0	1	1	1
1878	1	1	0	0	1	1	1
1879	1	1	0	0	1	1	1
1880	1	0	0	0	1	1	0
1881	1	0	0	0	1	1	0
1882	1	0	0	0	1	1	0
1883	1	0	0	0	1	1	0
1884	1	0	1	0	1	1	1
1885	1	0	0	0	1	1	1
1886	1	0	0	0	1	1	0
1887	1	0	0	0	1	1	1
1888	1	0	0	0	1	1	1
1889	1	0	0	0	1	1	1
1890	1	0	0	0	1	1	1
1891	1	0	0	0	1	1	1
1892	1	0	1	0	1	1	1
1893	1	0	1	0	1	1	1
1894	1	0	1	0	1	1	1
1895	1	0	0	0	1	1	1
1896	1	0	1	0	1	1	1
1897	1	0	0	0	1	1	1
1898	1	0	1	0	1	1	1
1899	1	0	1	0	1	1	1
1900	1	0	0	0	1	1	1
1901	1	0	1	0	1	1	1
1902	1	0	1	0	1	1	1
1903	1	0	0	0	1	1	1
1904	1	0	0	0	1	1	1
1905	1	0	1	0	1	1	1
1906	1	0	0	0	1	1	1
1907	1	0	0	0	1	1	1
1908	1	0	0	0	1	1	1
1909	1	0	0	0	1	1	1
1910	1	0	1	0	1	1	1
1911	1	0	0	0	1	1	1
1912	1	0	1	0	1	1	1
1913	1	0	0	0	1	1	0
1914	1	0	0	0	1	1	1
1915	1	0	0	0	1	1	1
1916	1	0	0	0	1	1	1
1917	1	0	1	0	1	1	1
1918	1	0	0	0	1	1	1
1919	1	0	0	0	1	1	1
1920	1	0	1	0	1	1	0
1921	1	0	0	0	1	1	1
1922	1	0	0	0	1	1	1
1923	1	0	1	0	1	1	1
1924	1	0	0	0	1	1	1
1925	1	0	1	0	1	1	1
1926	1	0	1	0	1	1	1
1927	1	0	1	0	1	1	1
1928	1	0	1	0	1	1	1
1929	1	0	0	0	1	1	1
1930	1	0	1	0	1	1	1
1931	1	0	0	0	1	1	1
1932	1	0	1	0	1	1	1
1933	1	0	1	0	1	1	1
1934	1	0	0	0	1	1	1
1935	1	0	1	0	1	1	1
1936	1	0	0	0	1	1	1
1937	1	0	1	0	1	1	1
1938	1	0	1	0	1	1	1
1939	1	1	0	0	1	1	1
1940	1	1	1	0	1	1	1
1941	1	1	1	0	1	1	1
1942	1	1	1	0	1	1	1
1943	1	1	0	0	1	1	1
1944	1	1	1	0	1	1	1
1945	1	1	1	0	1	1	1
1946	1	1	0	0	1	1	1
1947	1	1	1	0	1	1	1
1948	1	1	1	0	1	1	1
1949	1	1	0	0	1	1	1
1950	1	1	1	0	1	1	1
1951	1	1	0	0	1	1	1
1952	1	1	0	0	1	1	0
1953	1	1	1	0	1	1	1
1954	1	1	1	0	1	1	1
1955	1	1	0	0	1	1	1
1956	1	1	1	0	1	1	1
1957	1	1	1	0	1	1	1
1958	1	1	0	0	1	1	1
1959	1	1	1	0	1	1	1
1960	1	1	0	0	1	1	1
1961	1	1	1	0	1	1	1
1962	1	1	1	0	1	1	1
1963	1	1	0	0	1	1	1
1964	1	1	0	0	1	1	1
1965	1	1	1	0	0	1	1
1966	1	1	0	0	1	1	1
1967	1	1	1	0	1	1	1
1968	1	1	1	0	1	1	1
1969	1	1	0	1	1	1	1
1970	1	1	0	1	1	1	1
1971	1	1	0	1	1	1	1
1972	1	1	0	1	1	1	1
1973	1	1	1	1	1	1	1
1974	1	1	1	1	1	1	1
1975	1	1	1	1	1	1	0
1976	1	1	0	1	1	1	0
1977	1	0	1	1	1	1	1
1978	1	0	0	1	1	0	1
1979	1	0	1	1	1	1	1
1980	1	0	1	1	1	1	1
1981	1	0	1	1	1	1	1
1982	1	0	0	1	1	1	1
1983	1	0	0	1	1	1	1
1984	1	0	1	1	1	1	1
1985	1	0	1	1	1	1	1
1986	1	0	0	0	1	1	1
1987	1	0	1	0	1	1	1
1988	1	0	0	0	1	1	1
1989	1	0	1	0	1	1	1
1990	1	0	0	0	1	1	1
1991	1	0	0	0	1	1	1
1992	1	0	1	0	1	1	1
1993	1	1	1	0	1	1	1
1994	1	1	1	0	1	1	1
1995	1	1	1	0	1	1	1
1996	1	0	0	0	1	1	1
1997	1	1	1	0	1	1	1
[truncated: 3,003 more rows]

## Sheet: Fig. 6a(run2)
	Hydrogen bond formation (1:true, 0:false)
Time (ns)	D341^{H5.13}-R318^{6.30}	N347^{H5.19}-R208^{ICL2}	D350^{H5.22}-N134^{ICL1}	F354^{H5.26}-S390^{8.47}	D147^{2.50}-N382^{7.49}	D147^{2.50}-S379^{7.46}	R199^{3.50}-Y293^{5.58}
0	1	1	1	1	1	1	0
1	1	1	0	1	1	1	0
2	1	1	0	1	1	1	0
3	1	1	0	1	1	1	0
4	1	1	1	1	1	1	1
5	1	1	1	1	1	1	1
6	1	1	1	1	1	1	1
7	1	1	1	1	1	1	0
8	1	1	0	1	1	1	1
9	1	1	0	1	1	1	1
10	1	1	0	1	1	1	1
11	1	1	0	1	1	1	1
12	1	1	1	1	1	1	1
13	1	1	0	1	1	1	0
14	1	1	1	1	1	1	1
15	1	0	1	1	1	1	1
16	1	1	0	1	1	1	1
17	1	1	0	1	1	1	0
18	1	1	1	1	1	1	1
19	1	1	0	1	1	1	1
20	1	1	1	1	1	1	1
21	1	1	0	1	1	1	0
22	1	1	0	1	1	1	1
23	1	1	1	1	1	1	1
24	1	1	1	1	1	1	1
25	1	1	0	1	1	1	1
26	1	1	0	1	1	1	1
27	1	1	1	1	1	1	1
28	1	1	1	1	1	1	1
29	1	1	1	1	1	1	1
30	1	1	1	1	1	1	1
31	1	1	1	1	1	1	0
32	1	1	1	1	1	1	1
33	1	1	1	1	1	1	1
34	1	1	1	1	1	1	0
35	1	0	1	1	1	1	0
36	1	0	1	1	1	1	0
37	1	0	1	1	1	1	1
38	1	0	1	1	1	1	1
39	1	0	1	1	1	1	1
40	1	0	1	1	1	1	0
41	1	0	1	1	1	1	1
42	1	0	0	1	1	1	1
43	1	0	1	1	1	1	0
44	1	0	0	1	1	1	1
45	1	0	1	1	1	1	1
46	1	0	1	1	1	1	1
47	1	0	1	1	1	1	1
48	1	0	1	1	1	1	1
49	1	0	1	1	1	1	0
50	1	0	1	1	1	1	1
51	1	0	1	1	1	1	1
52	1	0	1	1	1	1	1
53	1	0	1	1	1	1	1
54	1	0	1	1	1	1	1
55	1	0	1	1	1	1	1
56	1	0	1	1	1	1	0
57	1	0	1	1	1	1	0
58	1	0	1	1	1	1	1
59	1	0	1	1	1	1	1
60	1	0	1	1	1	1	0
61	1	0	1	1	1	1	1
62	1	0	1	1	1	1	0
63	1	0	1	1	1	1	1
64	1	0	1	1	1	1	1
65	1	0	1	1	1	1	1
66	1	0	1	1	1	1	1
67	1	0	1	1	1	1	0
68	1	0	1	1	1	1	1
69	1	0	1	1	1	1	1
70	1	0	1	1	1	1	1
71	1	0	1	1	1	1	1
72	1	0	1	1	1	1	0
73	1	0	0	1	1	1	0
74	1	0	1	1	1	1	1
75	1	0	1	1	1	1	1
76	1	0	1	1	1	1	0
77	1	0	1	1	1	1	0
78	1	0	0	1	1	1	0
79	1	0	1	1	1	1	1
80	1	0	0	1	1	1	0
81	1	0	1	1	1	1	0
82	1	0	1	1	1	1	1
83	1	0	0	1	1	1	0
84	1	0	1	1	1	1	1
85	1	0	1	1	1	1	1
86	1	0	1	1	1	1	0
87	1	0	1	1	1	1	0
88	1	0	1	1	1	1	0
89	1	0	1	1	1	1	0
90	1	0	0	1	1	1	0
91	1	0	0	1	1	1	0
92	1	0	0	1	1	1	1
93	1	0	0	1	1	1	1
94	1	0	0	1	1	1	0
95	1	0	0	1	1	1	0
96	1	0	0	1	1	1	1
97	1	0	0	1	1	1	1
98	1	0	1	1	1	1	0
99	1	0	0	1	1	1	0
100	1	0	0	1	1	1	1
101	1	0	0	1	1	1	1
102	1	0	0	1	1	1	0
103	1	0	0	1	1	1	1
104	1	0	0	1	1	1	1
105	1	0	0	1	1	1	0
106	1	0	0	1	1	1	1
107	1	0	0	1	1	1	1
108	1	0	1	1	1	1	0
109	1	0	1	1	1	1	1
110	1	0	1	1	1	1	0
111	1	0	0	1	1	1	0
112	1	0	0	1	1	1	1
113	1	0	0	1	1	1	0
114	1	0	0	1	1	1	1
115	1	0	1	1	1	1	0
116	1	0	0	1	1	1	1
117	1	0	0	1	1	1	1
118	1	0	0	1	1	1	1
119	1	0	0	1	1	1	1
120	1	0	0	1	1	1	0
121	1	0	0	1	1	1	1
122	1	0	0	1	1	1	0
123	1	0	0	1	1	1	0
124	1	0	0	1	1	1	1
125	1	0	0	1	1	1	1
126	1	0	1	1	1	1	0
127	1	0	0	1	1	1	0
128	1	0	0	1	1	1	0
129	1	0	0	1	1	1	0
130	1	0	0	1	1	1	0
131	1	0	0	1	1	1	1
132	1	0	1	1	1	1	1
133	1	0	0	1	1	1	0
134	1	0	0	1	1	1	1
135	1	0	0	1	1	1	1
136	1	0	1	1	1	1	0
137	1	0	1	1	1	1	1
138	1	0	1	1	1	1	0
139	1	0	1	1	1	1	0
140	1	0	1	1	1	1	1
141	1	0	1	1	1	1	1
142	1	0	1	1	1	1	1
143	1	0	1	1	1	1	0
144	1	0	0	1	1	1	1
145	1	0	1	1	1	1	1
146	1	0	1	1	1	1	1
147	1	0	0	1	1	1	1
148	1	0	1	1	1	1	1
149	1	0	1	1	1	1	0
150	1	0	1	1	1	1	0
151	1	0	1	1	1	1	0
152	1	0	0	1	1	1	0
153	1	0	0	1	1	1	0
154	1	0	0	1	1	1	1
155	1	0	1	1	1	1	1
156	1	0	0	1	1	1	1
157	1	0	1	1	1	1	1
158	1	0	0	1	1	1	0
159	1	0	0	1	1	1	1
160	1	0	0	1	1	1	1
161	1	0	0	1	1	1	1
162	0	0	1	1	1	1	1
163	1	0	0	1	1	1	1
164	1	0	0	1	1	1	1
165	1	0	1	1	1	1	1
166	1	0	0	1	1	1	1
167	1	0	0	1	1	1	1
168	1	0	0	1	1	1	0
169	1	0	0	1	1	1	0
170	1	0	0	1	1	1	1
171	1	0	0	1	1	1	1
172	1	0	0	1	1	1	0
173	1	0	0	1	1	1	0
174	1	0	1	1	1	1	1
175	1	0	0	1	1	1	0
176	1	0	0	1	1	1	0
177	1	0	0	1	1	1	0
178	1	0	0	1	1	1	0
179	1	0	1	1	1	1	0
180	1	0	0	1	1	1	0
181	1	0	1	1	1	1	0
182	1	0	1	1	1	1	0
183	1	0	1	1	1	1	0
184	1	0	1	1	1	1	0
185	1	0	1	1	1	1	0
186	1	0	0	1	1	1	1
187	1	0	1	1	1	1	0
188	1	0	1	1	1	1	1
189	1	0	1	1	1	1	0
190	1	0	0	1	1	1	1
191	1	0	0	1	1	1	0
192	1	0	1	1	1	1	0
193	1	0	1	1	1	1	0
194	1	0	1	1	1	1	0
195	1	0	1	1	1	1	0
196	1	0	1	1	1	1	1
197	1	0	0	1	1	1	1
198	1	0	1	1	1	1	0
199	1	0	0	1	1	1	0
200	1	0	0	1	1	1	0
201	1	0	1	1	1	1	0
202	1	0	0	1	1	1	0
203	1	0	1	1	1	1	0
204	1	0	0	1	1	1	1
205	1	0	1	1	1	1	0
206	1	0	0	1	1	1	0
207	1	0	1	1	1	1	1
208	1	0	1	1	1	1	0
209	1	0	0	1	1	1	0
210	1	0	1	1	1	1	0
211	1	0	1	1	1	1	0
212	1	0	0	1	1	1	1
213	1	0	0	1	1	1	0
214	1	0	1	1	1	1	0
215	1	0	1	1	1	1	0
216	1	0	1	1	1	1	0
217	1	0	1	1	1	1	0
218	1	0	1	1	1	1	0
219	1	0	1	1	1	1	0
220	1	0	1	1	1	1	0
221	1	0	1	1	1	1	0
222	1	0	0	1	1	1	0
223	1	0	0	1	1	1	0
224	1	0	0	1	1	1	0
225	1	0	0	1	1	1	1
226	1	0	0	1	1	1	1
227	1	0	0	1	1	1	0
228	1	0	1	1	1	1	0
229	1	0	1	1	1	1	0
230	1	0	0	1	1	1	1
231	1	0	1	1	1	1	0
232	1	0	1	1	1	1	0
233	1	0	0	1	1	1	1
234	1	0	1	1	1	1	1
235	1	0	0	1	1	1	1
236	1	0	0	1	1	1	0
237	1	0	0	1	1	1	0
238	1	0	0	1	1	1	1
239	1	0	0	1	1	1	1
240	1	0	0	1	1	1	0
241	1	0	0	1	1	1	0
242	1	0	0	1	1	1	0
243	1	0	1	1	1	1	1
244	1	0	0	1	1	1	1
245	1	0	0	1	1	1	1
246	1	0	1	1	1	1	1
247	1	0	1	1	1	1	1
248	1	0	1	1	1	1	0
249	1	0	1	1	1	1	1
250	1	0	0	1	1	1	0
251	1	0	0	1	1	1	1
252	1	0	0	1	1	1	0
253	1	0	0	1	1	1	0
254	1	0	1	1	1	1	1
255	1	0	0	1	1	1	0
256	1	0	1	1	1	1	1
257	1	0	1	1	1	1	0
258	1	0	1	1	1	1	0
259	1	0	0	1	1	1	1
260	1	0	0	1	1	1	0
261	1	0	1	1	1	1	0
262	1	0	0	1	1	1	0
263	1	0	1	1	1	1	0
264	1	0	0	1	1	1	1
265	1	0	0	1	1	1	0
266	1	0	1	1	1	1	0
267	1	0	1	1	1	1	0
268	1	0	0	1	1	1	0
269	1	0	1	1	1	1	1
270	1	0	1	1	1	1	0
271	1	0	0	1	1	1	0
272	1	0	1	1	1	1	0
273	1	0	1	1	1	1	0
274	1	0	1	1	1	1	0
275	1	0	1	1	1	1	1
276	1	0	1	1	1	1	0
277	1	0	1	1	1	1	1
278	1	0	1	1	1	1	1
279	1	0	1	1	1	1	1
280	1	0	0	1	1	1	0
281	1	0	0	1	1	1	0
282	1	0	0	1	1	1	0
283	1	0	1	1	1	1	1
284	1	0	1	1	1	1	0
285	1	0	0	1	1	1	0
286	1	0	1	1	1	1	0
287	1	0	1	1	1	1	0
288	1	0	1	1	1	1	0
289	1	0	0	1	1	1	0
290	1	0	0	1	1	1	0
291	1	0	1	1	1	1	1
292	1	0	1	1	1	1	1
293	1	0	1	1	1	1	0
294	1	0	1	1	1	1	0
295	1	0	0	1	1	1	0
296	1	0	0	1	1	1	1
297	1	0	0	1	1	1	0
298	1	0	1	1	1	1	1
299	1	0	1	1	1	1	0
300	1	0	1	1	1	1	0
301	1	0	1	1	1	1	0
302	1	0	1	1	1	1	1
303	1	0	1	1	1	1	1
304	1	0	1	1	1	1	0
305	1	0	1	1	1	1	1
306	1	0	0	1	1	1	1
307	1	0	1	1	1	1	1
308	1	0	1	1	1	1	0
309	1	0	0	1	1	1	1
310	1	0	1	1	1	1	0
311	1	0	0	1	1	1	0
312	1	0	0	1	1	1	0
313	1	0	1	1	1	1	0
314	1	0	1	1	1	1	0
315	1	0	0	0	1	1	1
316	1	0	0	0	1	1	0
317	1	0	1	0	1	1	0
318	1	0	1	0	1	1	1
319	1	0	1	1	1	1	0
320	1	0	0	1	1	1	1
321	1	0	0	1	1	1	0
322	1	0	1	1	1	1	1
323	1	0	1	1	1	1	0
324	1	0	1	1	1	1	1
325	1	0	1	1	1	1	0
326	1	0	1	1	1	1	0
327	1	0	1	1	1	1	1
328	1	0	1	1	1	1	1
329	1	0	1	1	1	1	1
330	1	0	1	1	1	1	0
331	1	0	1	1	1	1	0
332	1	0	1	1	1	1	0
333	1	0	1	1	1	1	0
334	1	0	1	1	1	1	1
335	1	0	1	1	1	1	1
336	1	0	1	1	1	1	1
337	1	0	1	1	1	1	1
338	1	0	1	1	1	1	0
339	1	0	1	1	1	1	1
340	1	0	1	1	1	1	1
341	1	0	0	1	1	1	0
342	1	0	1	1	1	1	1
343	1	0	0	1	1	1	0
344	1	0	1	1	1	1	0
345	1	0	0	1	1	1	0
346	1	0	0	1	1	1	0
347	1	0	1	1	1	1	0
348	1	0	1	1	1	1	0
349	1	0	1	1	1	1	1
350	1	0	0	1	1	1	0
351	1	0	0	1	1	1	0
352	1	0	1	1	1	1	0
353	1	0	0	1	1	1	1
354	1	0	1	1	1	1	1
355	1	0	0	1	1	1	0
356	1	0	1	1	1	1	1
357	1	0	1	1	1	1	0
358	1	0	0	1	1	1	0
359	1	0	1	1	1	1	0
360	1	0	0	1	1	1	0
361	1	0	0	1	1	1	0
362	1	0	0	1	1	1	0
363	1	0	1	1	1	1	0
364	1	0	1	1	1	1	1
365	1	0	1	1	1	1	0
366	1	0	1	1	1	1	0
367	1	0	0	1	1	1	0
368	1	0	0	1	1	1	0
369	1	0	1	1	1	1	0
370	1	0	0	1	1	1	0
371	1	0	1	1	1	1	0
372	1	0	0	1	1	1	0
373	1	0	0	1	1	1	0
374	1	0	1	1	1	1	0
375	0	0	1	1	1	1	0
376	1	0	1	1	1	1	0
377	1	0	1	1	1	1	0
378	1	0	1	1	1	1	0
379	1	0	1	1	1	1	1
380	1	0	0	1	1	1	1
381	1	0	0	1	1	1	0
382	1	0	1	1	1	1	0
383	1	0	1	1	1	1	0
384	1	0	1	1	1	1	0
385	1	0	0	1	1	1	0
386	1	0	0	1	1	1	0
387	1	0	1	1	1	1	0
388	1	0	1	1	1	1	0
389	1	0	0	1	1	1	0
390	1	1	1	1	1	1	0
391	1	0	0	1	1	1	0
392	1	0	1	1	1	1	0
393	1	0	0	1	1	1	1
394	1	1	1	1	1	1	0
395	1	0	0	1	1	1	0
396	1	0	0	1	1	1	0
397	1	0	0	1	1	1	1
398	1	0	1	1	1	1	0
399	1	0	1	1	1	1	0
400	1	0	0	1	1	1	1
401	1	0	1	1	1	1	0
402	1	0	0	1	1	1	1
403	1	0	0	1	1	1	1
404	1	0	1	1	1	1	0
405	1	0	0	1	1	1	0
406	1	0	1	1	1	1	1
407	1	0	0	1	1	1	1
408	1	0	1	1	1	1	0
409	1	0	1	1	1	1	0
410	1	0	1	1	1	1	1
411	1	0	1	1	1	1	0
412	1	0	0	1	1	1	0
413	1	0	1	1	1	1	0
414	1	0	0	1	1	1	1
415	1	0	0	1	1	1	1
416	1	0	1	1	1	1	1
417	1	0	1	1	1	1	1
418	1	0	1	1	1	1	0
419	1	0	0	1	1	1	1
420	1	0	1	1	1	1	0
421	1	0	1	1	1	1	0
422	1	0	1	1	1	1	0
423	1	0	1	1	1	1	1
424	1	0	0	1	1	1	0
425	1	0	1	1	1	1	0
426	1	0	0	1	1	1	1
427	1	0	0	1	1	1	1
428	1	0	0	1	1	1	1
429	1	0	0	1	1	1	1
430	1	0	0	1	1	1	1
431	1	0	1	1	1	1	0
432	1	0	1	0	1	1	1
433	1	0	1	1	1	1	0
434	1	0	0	1	1	1	0
435	1	0	0	1	1	1	0
436	1	0	0	1	1	1	1
437	1	0	0	1	1	1	0
438	1	0	0	1	1	1	1
439	1	0	0	1	1	1	1
440	1	0	1	1	1	1	0
441	1	0	1	1	1	1	1
442	1	0	0	1	1	1	0
443	1	0	1	1	1	1	0
444	1	0	1	1	1	1	0
445	1	0	1	1	1	1	0
446	1	0	1	1	1	1	0
447	1	0	1	1	1	1	1
448	1	0	0	1	1	1	1
449	1	0	0	1	1	1	0
450	1	0	1	1	1	1	0
451	1	0	1	1	1	1	0
452	1	0	1	1	1	1	0
453	1	0	0	1	1	1	0
454	1	0	1	1	1	1	0
455	1	0	1	1	1	1	1
456	1	0	1	1	1	1	1
457	1	0	1	1	1	1	1
458	1	0	1	1	1	1	0
459	1	0	1	1	1	1	1
460	1	0	1	1	1	1	1
461	1	0	1	1	1	1	1
462	1	0	1	1	1	1	0
463	1	0	1	1	1	1	0
464	1	0	1	1	1	1	0
465	1	0	1	1	1	1	1
466	1	0	0	1	1	1	0
467	1	0	0	1	1	1	1
468	1	0	0	1	1	1	1
469	1	0	1	1	1	1	0
470	1	0	0	1	1	1	0
471	1	0	1	1	1	1	1
472	1	0	1	1	1	1	0
473	1	0	0	1	1	1	0
474	1	0	1	1	1	1	1
475	1	0	1	1	1	1	1
476	1	0	0	1	1	1	1
477	1	0	0	1	1	1	0
478	1	0	1	1	1	1	0
479	1	0	0	1	1	1	1
480	1	0	1	1	1	1	0
481	1	0	0	1	1	1	0
482	1	0	1	1	1	1	0
483	1	0	1	1	1	1	0
484	1	0	1	1	1	1	1
485	1	0	1	1	1	1	1
486	1	0	1	1	1	1	0
487	1	0	1	1	1	1	0
488	1	0	1	1	1	1	1
489	1	0	1	1	1	1	0
490	1	0	1	1	1	1	0
491	1	0	1	1	1	1	1
492	1	0	1	1	1	1	1
493	1	0	0	1	1	1	0
494	1	0	1	1	1	1	0
495	1	0	1	1	1	1	0
496	1	0	1	1	1	1	0
497	1	0	1	1	1	1	1
498	1	0	1	1	1	1	0
499	1	0	0	1	1	1	0
500	1	0	0	1	1	1	0
501	1	0	1	1	1	1	0
502	1	0	0	1	1	1	1
503	1	0	0	1	1	1	1
504	1	0	0	1	1	1	0
505	1	0	1	1	1	1	0
506	1	0	1	1	1	1	0
507	1	0	1	1	1	1	1
508	1	0	0	1	1	1	1
509	1	0	1	1	1	1	0
510	1	0	0	1	1	1	0
511	1	0	1	1	1	1	0
512	1	0	0	1	1	1	0
513	1	0	1	1	1	1	0
514	1	0	1	1	1	1	1
515	1	0	1	1	1	1	1
516	1	0	1	1	1	1	0
517	1	0	0	1	1	1	0
518	1	0	1	1	1	1	1
519	1	0	0	1	1	1	1
520	1	0	0	1	1	1	1
521	1	0	0	1	1	1	1
522	1	0	1	1	1	1	1
523	1	0	1	1	1	1	1
524	1	0	1	1	1	1	1
525	1	0	1	1	1	1	0
526	1	0	1	1	1	1	0
527	1	0	1	1	1	1	0
528	1	0	0	1	1	1	0
529	1	0	0	1	1	1	0
530	1	0	1	1	1	1	1
531	1	0	1	1	1	1	0
532	1	0	1	1	1	1	0
533	1	0	1	0	1	1	0
534	1	0	1	1	1	1	0
535	1	0	1	1	1	1	0
536	1	0	0	1	1	1	1
537	1	0	0	1	1	1	0
538	1	0	0	1	1	1	0
539	1	0	1	1	1	1	1
540	1	0	0	1	1	1	1
541	1	0	1	1	1	1	0
542	1	0	1	1	1	1	0
543	1	0	1	1	1	1	0
544	1	0	1	1	1	1	0
545	1	0	1	1	1	1	0
546	1	0	1	1	1	1	1
547	1	0	1	1	1	1	0
548	1	0	1	1	1	1	0
549	1	0	1	1	1	1	0
550	1	0	0	1	1	1	0
551	1	0	1	1	1	1	0
552	1	0	1	1	1	1	0
553	1	0	1	1	1	1	1
554	1	0	1	1	1	1	0
555	1	0	1	1	1	1	0
556	1	0	1	1	1	1	0
557	1	0	1	1	1	1	0
558	1	0	1	1	1	1	0
559	1	0	0	1	1	1	0
560	1	0	1	1	1	1	0
561	1	0	1	1	1	1	1
562	1	0	0	1	1	1	0
563	1	0	1	1	1	1	0
564	1	0	1	1	1	1	0
565	1	0	1	1	1	1	0
566	1	0	1	1	1	1	0
567	1	0	1	1	1	1	1
568	1	0	1	1	1	1	0
569	1	0	1	1	1	1	0
570	1	0	1	1	1	1	0
571	1	0	1	1	1	1	0
572	1	0	1	1	1	1	0
573	1	0	1	1	1	1	0
574	1	0	1	1	1	1	0
575	1	0	1	1	1	1	0
576	1	0	1	1	1	1	0
577	1	0	0	1	1	1	0
578	1	0	0	1	1	1	0
579	1	0	1	1	1	1	0
580	1	0	1	1	1	1	0
581	1	0	1	1	1	1	0
582	1	0	1	1	1	1	0
583	1	0	1	1	1	1	0
584	1	0	1	1	1	1	0
585	1	0	1	1	1	1	0
586	1	0	1	1	1	1	0
587	1	0	1	1	1	1	0
588	1	0	1	1	1	1	1
589	1	0	1	1	1	1	0
590	1	0	1	1	1	1	0
591	1	0	1	1	1	1	0
592	1	0	1	1	1	1	0
593	1	0	1	1	1	1	1
594	1	0	1	1	1	1	0
595	1	0	1	1	1	1	0
596	1	0	1	1	1	1	0
597	1	0	1	1	1	1	0
598	1	0	0	1	1	1	1
599	1	0	1	1	1	1	0
600	1	0	1	1	1	1	0
601	1	0	1	1	1	1	0
602	1	0	1	1	1	1	0
603	1	0	0	1	1	1	0
604	1	0	1	1	1	1	0
605	1	0	1	1	1	1	0
606	1	0	1	1	1	1	1
607	1	0	1	1	1	1	1
608	1	0	1	1	1	1	1
609	1	0	0	1	1	1	0
610	1	0	1	1	1	1	1
611	1	0	0	1	1	1	0
612	1	0	0	1	1	1	1
613	1	0	1	1	1	1	1
614	1	0	1	1	1	1	0
615	1	0	1	1	1	1	1
616	1	0	1	1	1	1	0
617	1	0	1	1	1	1	0
618	1	0	1	1	1	1	0
619	1	0	1	1	1	1	0
620	1	0	1	1	1	1	1
621	1	0	0	1	1	1	0
622	1	0	1	1	1	1	0
623	1	0	1	1	1	1	0
624	1	0	1	1	1	1	0
625	1	0	1	1	1	1	0
626	1	0	1	1	1	1	0
627	1	0	1	1	1	1	0
628	1	0	1	1	1	1	1
629	1	0	1	1	1	1	0
630	1	0	1	1	1	1	0
631	1	0	1	1	1	1	0
632	1	0	1	1	1	1	0
633	1	0	1	1	1	1	0
634	1	0	0	1	1	1	0
635	1	0	1	1	1	1	1
636	1	0	0	1	1	1	0
637	1	0	0	1	1	1	0
638	1	0	0	1	1	1	1
639	1	0	0	1	1	1	0
640	1	0	0	1	1	1	0
641	1	0	0	1	1	1	0
642	1	0	1	1	1	1	1
643	1	0	0	1	1	1	1
644	1	0	1	1	1	1	1
645	1	0	1	1	1	1	0
646	1	0	1	1	1	1	0
647	0	0	0	1	1	1	1
648	1	0	1	1	1	1	1
649	1	0	1	1	1	1	1
650	0	0	1	1	1	1	0
651	0	0	0	1	1	1	1
652	1	0	1	1	1	1	1
653	1	0	1	1	1	1	1
654	1	0	0	1	1	1	0
655	1	0	1	1	1	1	0
656	1	0	1	1	1	1	1
657	1	0	1	1	1	1	1
658	1	0	1	1	1	1	0
659	1	0	0	1	1	1	0
660	1	0	1	1	1	1	0
661	1	0	1	1	1	1	0
662	1	0	1	1	1	1	0
663	1	0	0	1	1	1	1
664	1	0	1	1	1	1	1
665	1	0	1	1	1	1	1
666	1	0	1	1	1	1	1
667	1	0	1	1	1	1	1
668	1	0	1	1	1	1	1
669	1	0	1	1	1	1	0
670	1	0	1	1	1	1	0
671	1	0	1	1	1	1	1
672	1	0	1	1	1	1	1
673	1	0	1	1	1	1	0
674	1	0	1	1	1	1	0
675	1	0	1	1	1	1	0
676	1	0	1	1	1	1	0
677	1	0	1	1	1	1	0
678	1	0	1	1	1	1	1
679	1	0	0	1	1	1	1
680	1	0	1	1	1	1	1
681	0	0	0	1	1	1	1
682	1	0	0	1	1	1	0
683	1	0	1	1	1	1	0
684	1	0	1	1	1	1	0
685	1	0	1	1	1	1	0
686	1	0	1	1	1	1	1
687	1	0	1	1	1	1	0
688	1	0	0	1	1	1	0
689	1	0	0	1	1	1	0
690	1	0	1	1	1	1	0
691	1	0	0	1	1	1	1
692	1	0	1	1	1	1	0
693	1	0	0	1	1	1	0
694	1	0	1	1	1	1	0
695	1	0	1	1	1	1	0
696	1	0	1	1	1	1	1
697	1	0	0	1	1	1	0
698	1	0	1	1	1	1	1
699	1	0	1	1	1	1	1
700	1	0	0	1	1	1	0
701	1	0	0	1	1	1	0
702	1	0	1	1	1	1	0
703	1	0	1	1	1	1	1
704	1	0	1	1	1	1	0
705	1	0	1	1	1	1	1
706	1	0	1	1	1	1	0
707	1	0	1	1	1	1	0
708	1	0	0	1	1	1	0
709	1	0	0	1	1	1	1
710	1	0	1	1	1	1	0
711	1	0	0	1	1	1	0
712	1	0	0	1	1	1	0
713	1	0	0	1	1	1	1
714	1	0	0	1	1	1	0
715	1	0	1	1	1	1	0
716	1	0	1	1	1	1	1
717	1	0	0	1	1	1	1
718	1	0	0	1	1	1	0
719	1	0	1	1	1	1	0
720	1	0	1	1	1	1	1
721	1	0	0	1	1	1	0
722	1	0	0	1	1	1	0
723	1	0	1	1	1	1	0
724	1	0	0	1	1	1	1
725	1	0	0	1	1	1	1
726	1	0	1	1	1	1	0
727	1	0	0	1	1	1	0
728	1	0	0	1	1	1	1
729	1	0	1	1	1	1	1
730	1	0	0	1	1	1	1
731	1	0	0	1	1	1	0
732	1	0	1	1	1	1	1
733	1	0	0	1	1	1	0
734	0	0	1	1	1	1	0
735	1	0	0	1	1	1	1
736	1	0	0	1	1	1	0
737	1	0	0	1	1	1	0
738	1	0	1	1	1	1	1
739	1	0	0	1	1	1	0
740	1	0	0	1	1	1	0
741	0	0	1	1	1	1	0
742	1	0	0	1	1	1	0
743	1	0	0	1	1	1	1
744	1	0	1	1	1	1	1
745	1	0	0	1	1	1	1
746	1	0	1	1	1	1	0
747	1	0	0	1	1	1	0
748	1	0	0	1	1	1	0
749	1	0	1	1	1	1	0
750	1	0	1	1	1	1	0
751	1	0	1	1	1	1	1
752	1	0	1	1	1	1	1
753	1	0	1	1	1	1	1
754	1	0	1	1	1	1	0
755	1	0	1	1	1	1	1
756	1	0	1	1	1	1	0
757	1	0	0	1	1	1	1
758	1	0	1	1	1	1	0
759	1	0	1	1	1	1	0
760	1	0	0	1	1	1	0
761	1	0	0	1	1	1	0
762	1	0	0	1	1	1	0
763	1	0	0	1	1	1	0
764	1	0	0	1	1	1	0
765	1	0	0	1	1	1	1
766	1	0	1	1	1	1	0
767	1	0	1	1	1	1	0
768	1	0	0	1	1	1	0
769	1	0	1	1	1	1	1
770	1	0	0	1	1	1	0
771	1	0	0	1	1	1	1
772	1	0	1	1	1	1	0
773	1	0	1	1	1	1	0
774	1	0	1	1	1	1	0
775	1	0	1	1	1	1	0
776	1	0	0	1	1	1	0
777	1	0	1	1	1	1	0
778	1	0	1	1	1	1	1
779	1	0	0	1	1	1	0
780	1	0	0	1	1	1	0
781	1	0	0	1	1	1	1
782	1	0	0	1	1	1	0
783	1	0	1	1	1	1	0
784	1	0	1	1	1	1	0
785	1	0	0	1	0	1	1
786	1	0	0	1	1	1	1
787	1	0	0	1	1	1	0
788	1	0	0	1	1	1	1
789	1	0	0	1	1	1	1
790	1	0	1	1	1	1	1
791	1	0	0	1	1	1	0
792	1	0	0	1	1	1	0
793	1	0	1	1	1	1	1
794	1	0	1	1	1	1	1
795	1	0	1	1	1	1	1
796	1	0	0	1	1	1	0
797	0	0	1	1	1	1	1
798	1	0	0	1	1	1	1
799	1	0	1	1	1	1	0
800	1	0	1	1	1	1	1
801	1	0	1	1	1	1	0
802	1	0	1	1	1	1	1
803	1	0	1	1	1	1	1
804	1	0	0	1	1	1	1
805	1	0	0	1	1	1	1
806	1	0	1	1	1	1	0
807	1	1	1	1	1	1	1
808	1	0	1	1	1	1	0
809	1	0	1	1	1	1	1
810	1	0	1	1	1	1	1
811	1	1	1	1	1	1	0
812	1	0	1	1	1	1	1
813	1	0	0	1	1	1	1
814	1	0	0	1	1	1	1
815	1	0	1	1	1	1	0
816	1	0	0	1	1	1	1
817	1	0	1	1	1	1	0
818	1	0	1	1	1	1	1
819	1	0	1	1	1	1	0
820	1	0	1	1	1	1	0
821	1	0	1	1	1	1	1
822	1	0	1	1	1	1	0
823	1	0	0	1	1	1	0
824	1	0	1	1	1	1	1
825	1	1	1	1	1	1	0
826	1	0	1	1	1	1	1
827	1	0	0	1	1	1	1
828	1	0	0	1	1	1	1
829	1	0	1	1	1	1	0
830	1	0	0	1	1	1	1
831	1	0	1	1	1	1	0
832	1	0	1	1	1	1	1
833	1	0	1	1	1	1	0
834	1	0	1	1	1	1	1
835	1	0	1	1	1	1	0
836	1	0	1	1	1	1	1
837	1	0	1	1	1	1	0
838	1	0	0	1	1	1	0
839	0	0	1	1	1	1	1
840	1	0	1	1	1	1	1
841	1	0	1	1	1	1	0
842	1	0	1	1	1	1	0
843	0	0	1	1	1	1	0
844	1	0	0	1	1	1	0
845	1	0	1	1	1	1	0
846	1	0	1	1	1	1	0
847	1	0	0	1	1	1	0
848	1	0	0	1	1	1	0
849	1	0	1	1	1	1	0
850	1	0	1	1	1	1	0
851	1	0	1	1	1	1	1
852	1	0	0	1	1	1	1
853	1	0	1	1	1	1	1
854	1	0	1	1	1	1	1
855	1	0	1	1	1	1	0
856	1	0	1	1	1	1	0
857	1	0	1	1	1	1	0
858	1	0	0	1	1	1	0
859	1	0	1	1	1	1	0
860	0	0	0	1	1	1	0
861	1	0	1	1	1	1	0
862	1	0	0	1	1	1	0
863	0	0	1	1	1	1	1
864	0	0	1	1	1	1	0
865	0	0	1	1	1	1	0
866	0	0	0	1	1	1	0
867	1	0	0	1	1	1	0
868	0	0	1	1	1	1	0
869	0	0	1	1	1	1	0
870	0	0	1	1	1	1	1
871	0	0	0	1	1	1	1
872	0	0	0	1	1	1	1
873	1	0	1	1	1	1	1
874	1	0	1	1	1	1	1
875	1	0	0	1	1	1	0
876	1	0	1	1	1	1	0
877	1	0	0	1	1	1	0
878	1	0	1	1	1	1	0
879	0	0	1	1	1	1	0
880	1	0	0	1	1	1	0
881	1	0	1	1	1	1	0
882	1	0	1	1	1	1	0
883	1	0	1	1	1	1	0
884	1	0	1	1	1	1	1
885	1	0	0	1	1	1	1
886	1	0	1	1	1	1	0
887	1	0	1	1	1	1	0
888	1	0	0	1	1	1	0
889	1	0	0	1	1	1	0
890	1	0	0	1	1	1	0
891	0	0	1	1	1	1	1
892	1	0	0	1	1	1	0
893	1	0	1	1	1	1	0
894	1	0	0	1	1	1	1
895	1	0	0	1	1	1	1
896	1	0	0	1	1	1	1
897	1	0	1	1	1	1	0
898	1	0	0	1	1	1	0
899	1	0	1	1	1	1	0
900	1	0	1	1	1	1	1
901	1	0	1	1	1	1	0
902	1	0	1	1	1	1	1
903	1	0	1	1	1	1	0
904	1	0	0	1	1	1	0
905	1	0	1	1	1	1	0
906	1	0	1	1	1	1	1
907	0	0	1	1	1	1	0
908	1	0	0	1	1	1	1
909	1	0	0	1	1	1	1
910	1	0	0	1	1	1	1
911	1	0	1	1	1	1	1
912	0	0	1	1	1	1	1
913	1	0	0	1	1	1	0
914	1	0	0	1	1	1	0
915	1	1	1	1	1	1	1
916	0	1	1	1	1	1	1
917	1	0	1	1	1	1	1
918	1	0	0	1	1	1	0
919	1	0	0	1	1	1	0
920	0	0	1	1	1	1	0
921	1	0	0	1	1	1	0
922	1	0	0	1	1	1	0
923	1	0	1	1	1	1	0
924	1	1	1	1	1	1	0
925	0	0	1	1	1	1	0
926	1	0	0	1	1	1	0
927	1	0	1	1	1	1	0
928	1	0	1	1	1	1	0
929	1	0	1	1	1	1	0
930	0	0	0	1	1	1	0
931	1	0	1	1	1	1	0
932	1	0	0	1	1	1	1
933	1	0	0	1	1	1	1
934	1	0	0	1	1	1	0
935	1	0	1	1	1	1	1
936	1	0	1	1	1	1	0
937	1	0	0	1	1	1	0
938	1	0	1	1	1	1	0
939	1	0	1	1	1	1	1
940	1	0	0	1	1	1	0
941	1	0	0	1	1	1	0
942	1	0	0	1	1	1	1
943	1	0	0	1	1	1	0
944	1	0	1	1	1	1	0
945	1	0	1	1	1	1	0
946	1	0	1	1	1	1	1
947	0	0	1	1	1	1	0
948	1	0	1	1	1	1	0
949	1	0	1	1	1	1	0
950	1	0	1	1	1	1	0
951	1	0	1	1	1	1	0
952	1	0	1	1	1	1	0
953	1	0	1	1	1	1	0
954	1	0	0	1	1	1	0
955	1	0	1	1	1	1	0
956	1	0	1	1	1	1	0
957	1	0	1	1	1	1	0
958	0	0	1	1	1	1	1
959	1	0	1	1	1	1	1
960	1	0	1	1	1	1	1
961	1	0	1	1	1	1	1
962	1	0	1	1	1	1	1
963	0	0	1	1	1	1	1
964	0	0	1	1	1	1	1
965	0	0	1	1	1	1	0
966	0	0	1	1	1	1	0
967	0	0	1	1	1	1	0
968	1	0	1	1	1	1	1
969	0	0	1	1	1	1	0
970	0	0	0	1	1	1	0
971	1	0	0	1	1	1	0
972	0	0	0	1	1	1	0
973	0	0	0	1	1	1	0
974	0	0	1	1	1	1	0
975	1	0	0	1	1	1	0
976	1	0	0	1	1	1	0
977	0	0	1	1	1	1	1
978	0	0	0	1	1	1	0
979	0	0	1	1	1	1	0
980	0	0	0	1	1	1	0
981	0	0	1	1	1	1	1
982	0	0	1	1	1	1	0
983	0	0	1	1	1	1	1
984	0	0	1	1	1	1	0
985	0	0	0	1	1	1	0
986	0	0	0	1	1	1	0
987	1	0	1	1	1	1	0
988	1	0	0	1	1	1	0
989	1	0	0	1	1	1	0
990	0	0	0	1	1	1	1
991	0	0	1	1	1	1	0
992	0	0	0	1	1	1	0
993	1	0	1	1	1	1	0
994	1	0	0	1	1	1	0
995	1	0	1	1	1	1	0
996	0	0	1	1	1	1	0
997	1	0	1	0	1	1	0
998	0	0	1	1	1	1	0
999	0	0	1	1	1	1	0
1000	0	0	0	1	1	1	0
1001	0	0	0	1	1	1	0
1002	0	0	1	1	1	1	0
1003	0	0	0	1	1	1	0
1004	0	0	0	1	1	1	0
1005	0	0	1	1	1	1	0
1006	1	0	0	1	1	1	0
1007	0	0	0	1	1	1	0
1008	0	0	0	1	1	1	0
1009	0	0	1	1	1	1	0
1010	0	0	1	1	1	1	1
1011	1	0	1	1	1	1	0
1012	0	0	0	1	1	1	0
1013	0	0	1	1	1	1	0
1014	0	0	0	1	1	1	0
1015	0	0	1	1	1	1	0
1016	0	0	0	1	1	1	0
1017	0	0	0	1	1	1	0
1018	0	0	1	1	1	1	0
1019	0	0	0	1	1	1	0
1020	0	0	1	1	1	1	0
1021	0	0	1	1	1	1	0
1022	0	0	0	1	1	1	1
1023	0	0	1	1	1	1	0
1024	0	0	1	1	1	1	0
1025	0	0	0	1	1	1	0
1026	0	0	0	1	1	1	1
1027	0	0	0	1	1	1	1
1028	0	0	0	1	1	1	0
1029	0	0	0	1	1	1	0
1030	0	0	1	1	1	1	0
1031	0	0	0	1	1	1	0
1032	0	0	0	1	1	1	0
1033	0	0	1	1	1	1	1
1034	0	0	1	1	1	1	0
1035	0	0	0	1	1	1	0
1036	0	0	0	1	1	1	0
1037	0	0	1	1	1	1	1
1038	0	0	0	1	1	1	0
1039	0	0	0	1	1	1	0
1040	0	0	1	1	1	1	1
1041	0	0	1	1	1	1	0
1042	0	0	1	1	1	1	1
1043	0	0	1	1	1	1	0
1044	0	0	1	1	1	1	1
1045	0	0	1	1	1	1	0
1046	0	0	0	1	1	1	1
1047	0	0	1	1	1	1	0
1048	0	0	0	1	1	1	1
1049	0	0	1	1	1	1	0
1050	0	0	1	1	1	1	0
1051	0	0	0	1	1	1	1
1052	0	0	0	1	1	1	0
1053	0	0	0	1	1	1	0
1054	0	0	1	1	1	1	0
1055	0	0	1	1	1	1	0
1056	0	0	1	1	1	1	1
1057	0	0	0	1	1	1	1
1058	0	0	0	1	1	1	1
1059	0	0	1	1	1	1	1
1060	0	0	1	1	1	1	1
1061	0	0	1	1	1	1	1
1062	0	0	1	1	1	1	1
1063	0	0	0	1	1	1	1
1064	0	0	0	1	1	1	1
1065	0	0	1	1	1	1	1
1066	0	0	1	1	1	1	1
1067	0	0	1	1	0	1	1
1068	0	0	0	1	1	1	1
1069	0	0	0	1	1	1	1
1070	0	0	0	1	1	1	1
1071	0	0	1	1	1	1	1
1072	0	0	1	1	1	1	1
1073	0	0	1	1	1	1	1
1074	0	0	1	1	1	1	1
1075	0	0	1	1	1	1	1
1076	0	0	1	1	1	1	1
1077	1	0	0	1	1	1	1
1078	0	0	0	1	1	1	1
1079	0	0	0	1	1	1	1
1080	0	0	0	1	1	1	1
1081	1	0	1	1	1	1	1
1082	0	0	0	1	1	1	1
1083	0	0	0	1	1	1	1
1084	0	0	0	1	1	1	1
1085	0	0	1	1	1	1	1
1086	0	0	1	1	1	1	1
1087	0	0	1	1	1	1	1
1088	0	0	1	1	1	1	1
1089	0	0	1	1	1	1	1
1090	0	0	1	1	1	1	1
1091	0	0	1	1	1	1	1
1092	0	0	1	1	1	1	1
1093	0	0	0	1	1	1	1
1094	0	0	0	1	1	1	1
1095	0	0	0	1	1	1	1
1096	0	0	1	1	1	1	1
1097	0	0	0	1	1	1	1
1098	0	0	0	1	1	1	1
1099	0	0	0	1	1	1	1
1100	0	0	1	1	1	1	1
1101	0	0	1	1	1	1	1
1102	0	0	0	1	1	1	1
1103	0	0	0	1	1	1	1
1104	0	0	1	1	1	1	1
1105	0	0	0	1	1	1	1
1106	0	0	1	1	1	1	0
1107	0	0	0	1	1	1	1
1108	0	0	1	1	1	1	1
1109	0	0	0	1	1	1	1
1110	0	0	0	1	1	1	0
1111	0	0	0	1	1	1	1
1112	0	0	1	1	1	1	1
1113	0	0	0	1	1	1	0
1114	0	0	0	1	1	1	0
1115	0	0	0	1	1	1	0
1116	0	0	1	1	1	1	1
1117	0	0	1	1	1	1	0
1118	0	0	0	1	1	1	0
1119	0	0	0	1	1	1	0
1120	0	0	1	1	1	1	1
1121	0	0	0	1	1	1	0
1122	0	0	1	1	1	1	1
1123	1	0	0	1	1	1	0
1124	0	0	1	1	1	1	1
1125	0	0	1	1	1	1	0
1126	1	0	1	1	1	1	0
1127	1	0	1	1	1	1	0
1128	1	0	1	1	1	1	0
1129	0	0	0	1	1	1	1
1130	0	0	0	1	1	1	0
1131	0	0	1	1	1	1	0
1132	0	0	1	1	1	1	1
1133	0	0	0	1	1	1	0
1134	0	0	0	1	1	1	1
1135	0	0	0	1	1	1	0
1136	1	0	0	1	1	1	1
1137	0	0	0	1	1	1	0
1138	0	0	1	1	1	1	0
1139	0	0	0	1	1	1	1
1140	0	0	0	1	1	1	0
1141	0	0	1	0	1	1	0
1142	0	0	1	1	1	1	0
1143	0	0	1	1	1	1	0
1144	0	0	1	1	1	1	0
1145	0	0	0	1	1	1	0
1146	0	0	0	1	1	1	0
1147	0	0	0	1	1	1	0
1148	0	0	1	1	1	1	0
1149	0	0	0	1	1	1	0
1150	0	0	1	1	1	1	1
1151	0	0	1	1	1	1	0
1152	0	0	1	1	1	1	0
1153	0	0	0	1	1	1	0
1154	0	0	1	1	1	1	0
1155	0	0	0	1	1	1	0
1156	0	0	1	1	1	1	0
1157	0	0	1	1	1	1	1
1158	0	0	1	1	1	1	1
1159	0	0	1	1	1	1	1
1160	0	0	0	1	1	1	1
1161	0	0	0	1	1	1	0
1162	0	0	1	1	1	1	0
1163	0	0	1	1	1	1	0
1164	0	0	0	1	1	1	0
1165	0	0	1	1	1	1	0
1166	0	0	1	1	1	1	0
1167	0	0	1	1	1	1	0
1168	0	0	0	1	1	1	0
1169	0	0	0	1	1	1	0
1170	0	0	0	1	1	1	0
1171	0	0	1	1	1	1	0
1172	0	0	0	1	1	1	0
1173	0	0	1	1	1	1	1
1174	0	0	1	1	1	1	0
1175	0	0	0	1	1	1	0
1176	0	0	0	1	1	1	0
1177	0	0	0	1	1	1	0
1178	0	0	0	1	1	1	0
1179	0	0	0	1	1	1	0
1180	0	0	1	1	1	1	0
1181	0	0	1	1	1	1	0
1182	0	0	1	1	1	1	0
1183	0	0	1	1	1	1	0
1184	0	0	0	1	1	1	0
1185	0	0	0	1	1	1	0
1186	0	0	0	1	1	1	0
1187	0	0	1	1	1	1	0
1188	0	0	1	1	1	1	0
1189	0	0	1	1	1	1	0
1190	0	0	0	1	1	1	0
1191	0	0	1	1	1	1	0
1192	0	0	1	1	1	1	0
1193	0	0	0	1	1	1	0
1194	0	0	1	1	1	1	1
1195	0	0	1	1	1	1	1
1196	0	0	0	1	1	1	0
1197	0	0	1	1	1	1	1
1198	1	0	1	1	1	1	0
1199	1	0	1	1	1	1	0
1200	1	0	1	1	1	1	0
1201	0	0	0	1	1	1	1
1202	0	0	1	1	1	1	1
1203	0	0	1	1	1	1	0
1204	0	0	1	1	1	1	0
1205	0	0	0	1	1	1	0
1206	0	0	0	1	1	1	1
1207	0	0	0	1	1	1	1
1208	0	0	0	1	1	1	1
1209	0	0	1	1	1	1	1
1210	0	0	1	1	1	1	1
1211	0	0	0	1	1	1	0
1212	0	0	0	1	1	1	1
1213	0	0	1	1	1	1	0
1214	0	0	1	1	1	1	1
1215	0	0	0	1	1	1	1
1216	0	0	0	1	1	1	0
1217	0	0	0	1	1	1	0
1218	0	0	0	1	1	1	1
1219	0	0	1	1	1	1	1
1220	0	0	1	1	1	1	1
1221	0	0	1	1	1	1	1
1222	0	0	1	1	1	1	1
1223	0	0	0	1	1	1	1
1224	0	0	0	1	1	1	1
1225	0	0	1	1	1	1	1
1226	0	0	0	1	1	1	1
1227	0	0	0	1	1	1	0
1228	0	0	1	1	1	1	0
1229	0	0	0	1	1	1	0
1230	0	0	1	1	1	1	0
1231	0	0	0	1	1	1	1
1232	0	0	1	1	1	1	1
1233	0	0	0	1	1	1	1
1234	0	0	1	1	1	1	0
1235	0	0	1	1	1	1	1
1236	0	0	1	1	1	1	1
1237	0	0	1	1	0	1	1
1238	0	0	1	1	1	1	1
1239	0	0	1	1	1	1	1
1240	0	0	1	1	1	1	1
1241	0	0	1	1	1	1	0
1242	0	0	1	1	1	1	0
1243	0	0	1	1	1	1	0
1244	0	0	1	1	1	1	0
1245	0	0	1	1	1	1	0
1246	0	0	1	1	0	1	0
1247	0	0	1	1	1	1	1
1248	0	0	0	0	1	1	1
1249	0	0	1	1	1	1	1
1250	0	0	1	1	1	1	1
1251	0	0	1	1	1	1	1
1252	1	0	1	1	1	1	1
1253	1	0	1	1	1	1	1
1254	0	0	1	1	1	1	1
1255	1	0	1	1	1	1	1
1256	0	0	1	1	1	1	1
1257	0	0	1	1	1	1	1
1258	0	0	1	1	1	1	1
1259	0	0	1	1	1	1	0
1260	0	0	1	1	1	1	1
1261	0	0	1	1	1	1	1
1262	0	0	1	1	1	1	1
1263	0	0	0	1	1	1	1
1264	0	0	1	1	1	1	1
1265	0	0	1	1	1	1	0
1266	0	0	1	1	1	1	0
1267	0	0	1	1	1	1	0
1268	0	0	1	1	1	1	0
1269	0	0	1	1	1	1	0
1270	0	0	1	1	1	1	0
1271	0	0	1	1	1	1	1
1272	0	0	1	1	1	1	0
1273	0	0	1	1	1	1	0
1274	0	0	1	1	1	1	1
1275	0	0	0	1	1	1	1
1276	0	0	1	1	1	1	1
1277	0	0	1	1	1	1	0
1278	0	0	0	1	1	1	1
1279	0	0	1	1	1	1	0
1280	0	0	1	1	1	1	0
1281	0	0	0	1	1	1	1
1282	0	0	1	1	1	1	0
1283	0	0	1	1	1	1	0
1284	0	0	1	1	1	1	1
1285	0	0	1	1	1	1	1
1286	0	0	0	1	1	1	0
1287	0	0	1	1	1	1	1
1288	0	0	1	1	1	1	1
1289	0	0	1	1	1	1	1
1290	0	0	1	1	1	1	0
1291	0	0	1	1	1	1	1
1292	0	0	1	1	1	1	1
1293	0	0	1	1	1	1	1
1294	1	0	1	1	1	1	1
1295	1	0	0	1	1	1	0
1296	1	0	1	1	1	1	0
1297	1	0	1	1	1	1	1
1298	1	0	1	1	1	1	1
1299	1	0	1	1	1	1	0
1300	1	0	0	1	1	1	0
1301	1	0	1	1	1	1	0
1302	1	0	0	1	1	1	0
1303	1	0	1	1	1	1	0
1304	1	0	0	1	1	1	1
1305	0	0	0	1	1	1	0
1306	0	0	0	1	1	1	0
1307	1	0	0	1	1	1	0
1308	1	0	0	1	1	1	0
1309	1	0	1	1	1	1	0
1310	1	0	1	1	1	1	1
1311	1	0	0	1	1	1	0
1312	1	0	0	1	1	1	0
1313	1	0	0	1	1	1	0
1314	1	0	1	0	1	1	0
1315	1	0	0	1	1	1	0
1316	1	0	0	1	1	1	0
1317	1	0	1	1	1	1	0
1318	1	0	0	1	1	1	0
1319	1	0	0	1	1	1	0
1320	1	0	0	1	1	1	1
1321	1	0	0	1	1	1	0
1322	1	0	1	1	1	1	1
1323	1	0	1	1	1	1	0
1324	1	0	1	1	1	1	1
1325	1	0	1	1	1	1	0
1326	1	0	0	1	1	1	0
1327	1	0	1	1	1	1	0
1328	1	0	0	1	1	1	0
1329	1	0	0	1	1	1	0
1330	1	0	0	1	1	1	0
1331	1	0	0	1	1	1	0
1332	1	0	0	1	1	1	1
1333	1	0	0	1	1	1	0
1334	1	0	0	1	1	1	0
1335	1	0	0	1	1	1	0
1336	1	0	0	1	1	1	1
1337	1	0	1	1	1	1	0
1338	1	0	0	1	1	1	0
1339	1	0	0	1	1	1	1
1340	1	0	1	1	1	1	0
1341	1	0	0	1	1	1	0
1342	1	0	0	1	1	1	0
1343	1	0	0	1	1	1	0
1344	1	0	0	1	1	1	0
1345	1	0	0	1	1	1	0
1346	1	0	0	1	1	1	0
1347	1	0	0	1	1	1	1
1348	1	0	0	1	1	1	0
1349	1	0	0	1	1	1	1
1350	1	0	0	1	1	1	1
1351	1	0	0	1	1	1	0
1352	1	0	0	1	1	1	1
1353	1	0	1	1	1	1	0
1354	1	0	1	1	1	1	0
1355	1	0	0	1	1	1	0
1356	1	0	0	1	1	1	0
1357	1	0	0	1	1	1	0
1358	1	0	0	1	1	1	1
1359	1	0	0	1	1	1	0
1360	1	0	0	1	1	1	1
1361	1	0	0	1	1	1	1
1362	1	0	0	1	1	1	1
1363	1	0	0	1	1	1	1
1364	1	0	0	1	1	1	0
1365	1	0	0	1	1	1	0
1366	1	0	0	1	1	1	0
1367	1	0	0	1	1	1	1
1368	1	0	0	1	1	1	0
1369	1	0	0	1	1	1	0
1370	1	0	1	1	1	1	1
1371	1	0	0	1	1	1	1
1372	1	0	1	1	1	1	0
1373	1	0	0	1	1	1	0
1374	1	0	0	1	1	1	0
1375	1	0	1	1	0	1	0
1376	1	0	0	1	1	1	0
1377	1	0	0	1	1	1	1
1378	1	0	1	1	1	1	1
1379	1	0	0	1	1	1	0
1380	1	0	0	1	1	1	0
1381	1	0	1	1	1	1	0
1382	1	0	1	1	1	1	0
1383	1	0	0	1	1	1	0
1384	1	0	0	1	1	1	0
1385	1	0	0	1	1	1	0
1386	1	0	1	1	1	1	0
1387	1	0	0	1	1	1	1
1388	1	0	0	1	1	1	0
1389	1	0	1	1	1	1	0
1390	1	0	0	1	1	1	0
1391	1	0	0	1	1	1	1
1392	1	0	0	1	1	1	1
1393	1	0	0	1	1	1	1
1394	1	0	0	1	1	1	1
1395	1	0	0	1	1	1	1
1396	1	0	0	1	1	1	0
1397	1	0	0	1	1	1	0
1398	1	0	0	1	1	1	0
1399	1	0	1	1	1	1	1
1400	1	0	0	1	1	1	0
1401	1	0	0	1	1	1	0
1402	1	0	0	1	1	1	0
1403	1	0	0	1	1	1	0
1404	1	0	0	1	1	1	0
1405	1	0	1	1	1	1	1
1406	1	0	0	1	1	1	0
1407	1	0	0	1	1	1	0
1408	1	0	0	1	1	1	0
1409	1	0	0	1	1	1	0
1410	1	0	0	1	1	1	0
1411	1	0	1	1	1	1	1
1412	1	0	0	1	1	1	0
1413	1	0	0	1	1	1	0
1414	1	0	0	1	1	1	1
1415	1	0	0	1	1	1	0
1416	1	0	0	1	1	1	0
1417	1	0	0	1	1	1	0
1418	1	0	0	1	1	1	1
1419	1	0	0	1	1	1	0
1420	1	0	1	1	1	1	1
1421	1	0	1	1	1	1	0
1422	1	0	1	1	1	1	0
1423	1	0	1	1	1	1	0
1424	1	0	1	1	1	1	0
1425	1	0	1	1	1	1	0
1426	1	0	1	1	1	1	1
1427	1	0	1	1	1	1	0
1428	1	0	1	1	1	1	0
1429	1	0	0	1	1	1	1
1430	1	0	0	1	1	1	0
1431	1	0	1	1	1	1	0
1432	1	0	1	1	1	1	0
1433	1	0	0	1	1	1	0
1434	1	0	1	1	1	1	1
1435	1	0	1	1	1	1	0
1436	1	0	0	1	1	1	1
1437	1	0	0	1	1	1	1
1438	1	0	1	1	1	1	1
1439	1	0	0	1	1	1	1
1440	1	0	0	1	1	1	1
1441	1	0	0	1	1	1	1
1442	1	0	0	1	1	1	1
1443	1	0	1	1	1	1	1
1444	1	0	0	1	1	1	0
1445	1	0	0	1	1	1	0
1446	1	0	0	1	1	1	0
1447	1	0	1	1	1	1	0
1448	1	0	1	1	1	1	0
1449	1	0	1	1	1	1	0
1450	1	0	1	1	1	1	0
1451	1	0	1	1	1	1	0
1452	1	0	1	1	1	1	0
1453	1	0	0	1	1	1	0
1454	1	0	0	1	1	1	0
1455	0	0	0	1	1	1	0
1456	0	0	1	1	1	1	0
1457	0	0	1	1	1	1	0
1458	0	0	1	1	1	1	1
1459	0	0	0	1	1	1	1
1460	0	0	0	1	0	1	1
1461	0	0	1	1	1	1	1
1462	0	0	0	1	1	1	1
1463	0	0	1	1	1	1	0
1464	0	0	0	1	1	1	0
1465	0	0	0	1	1	1	0
1466	0	0	0	1	1	1	0
1467	0	0	0	1	1	1	0
1468	0	0	0	1	1	1	0
1469	0	0	0	1	0	1	0
1470	0	0	0	1	1	1	0
1471	0	0	0	1	1	1	0
1472	0	0	0	1	1	1	0
1473	0	0	0	1	1	1	1
1474	0	0	0	1	1	1	1
1475	0	0	0	1	1	1	0
1476	0	0	0	1	1	1	1
1477	0	0	0	1	1	1	0
1478	0	0	0	1	1	1	0
1479	0	0	0	1	1	1	0
1480	0	0	0	1	1	1	1
1481	0	0	1	1	1	1	0
1482	0	0	0	1	1	1	1
1483	0	0	1	1	1	1	1
1484	0	0	0	1	1	1	1
1485	0	0	0	1	1	1	0
1486	0	0	0	1	1	1	0
1487	0	0	0	1	1	1	1
1488	0	0	0	1	1	1	0
1489	0	0	1	1	1	1	0
1490	0	0	1	1	1	1	0
1491	0	0	0	1	1	1	1
1492	0	0	0	1	1	1	0
1493	0	0	0	1	1	1	1
1494	0	0	1	1	1	1	0
1495	0	0	1	1	1	1	0
1496	0	0	0	1	1	1	0
1497	0	0	0	1	1	1	0
1498	0	0	1	1	1	1	1
1499	0	0	0	1	1	1	0
1500	0	0	0	1	1	1	0
1501	0	0	1	1	1	1	0
1502	0	0	1	1	1	1	0
1503	0	0	0	1	1	1	0
1504	0	0	0	1	1	1	0
1505	0	0	0	1	1	1	0
1506	0	0	0	1	1	1	0
1507	0	0	0	1	1	1	0
1508	0	0	0	1	1	1	0
1509	0	0	0	1	1	1	0
1510	0	0	0	1	1	1	0
1511	0	0	0	1	1	1	0
1512	0	0	0	1	1	1	1
1513	0	0	1	1	1	1	1
1514	0	0	0	1	1	1	0
1515	0	0	0	1	1	1	1
1516	0	0	0	1	1	1	1
1517	0	0	0	1	1	1	0
1518	0	0	0	1	1	1	0
1519	0	0	0	1	1	1	0
1520	0	0	0	1	1	1	0
1521	0	0	0	1	1	1	0
1522	0	0	1	1	1	1	1
1523	0	0	0	1	1	1	1
1524	0	0	0	1	1	1	1
1525	0	0	0	1	1	1	1
1526	0	0	1	1	1	1	0
1527	0	0	0	1	1	1	0
1528	0	0	1	1	1	1	0
1529	0	0	0	1	1	1	0
1530	1	0	0	1	1	1	1
1531	0	0	0	1	1	1	0
1532	0	0	0	1	1	1	1
1533	0	0	0	1	1	1	0
1534	0	0	0	1	1	1	0
1535	0	0	0	1	1	1	0
1536	0	0	1	1	1	1	0
1537	0	0	0	1	1	1	0
1538	0	0	0	1	1	1	0
1539	0	0	1	1	1	1	1
1540	0	0	1	1	1	1	1
1541	0	0	0	1	1	1	1
1542	0	0	0	1	1	1	1
1543	0	0	1	1	1	1	1
1544	0	0	0	1	1	1	1
1545	0	0	0	1	1	1	1
1546	0	0	0	1	1	1	1
1547	0	0	0	1	1	1	1
1548	0	0	1	1	1	1	1
1549	0	0	0	1	1	1	1
1550	0	0	0	1	1	1	1
1551	0	0	0	1	1	1	0
1552	0	0	1	1	1	1	1
1553	0	0	0	1	1	1	1
1554	0	0	0	1	1	1	1
1555	0	0	0	1	1	1	1
1556	0	0	0	1	1	1	1
1557	0	0	0	1	1	1	1
1558	0	0	1	1	1	1	1
1559	0	0	0	1	1	1	1
1560	0	0	0	1	1	1	1
1561	0	0	0	1	1	1	1
1562	0	0	0	1	1	1	1
1563	0	0	0	1	1	1	1
1564	0	0	0	1	1	1	1
1565	0	0	0	1	1	1	1
1566	0	0	0	1	1	1	1
1567	0	0	0	1	1	1	1
1568	0	0	0	1	1	1	1
1569	0	0	0	1	1	1	1
1570	0	0	1	1	1	1	1
1571	0	0	0	1	1	1	1
1572	0	0	0	1	1	1	1
1573	0	0	0	1	1	1	1
1574	0	0	0	1	1	1	1
1575	0	0	0	1	1	1	1
1576	0	0	0	1	1	1	1
1577	0	0	0	1	1	1	1
1578	0	0	0	1	1	1	1
1579	0	0	0	1	0	1	1
1580	0	0	0	1	1	1	1
1581	0	0	0	1	1	1	1
1582	0	0	0	1	1	1	1
1583	0	0	1	1	1	1	1
1584	0	0	0	1	1	1	1
1585	0	0	0	1	1	1	1
1586	0	0	0	1	1	1	1
1587	0	0	0	1	1	1	1
1588	0	0	0	1	1	1	1
1589	0	0	0	1	0	1	1
1590	0	0	0	1	0	1	1
1591	0	0	0	1	1	1	0
1592	0	0	0	1	0	1	1
1593	0	0	0	1	0	1	1
1594	0	0	0	1	0	1	1
1595	0	0	1	1	0	1	1
1596	0	0	0	1	0	1	1
1597	0	0	0	1	0	1	1
1598	0	0	0	1	1	1	1
1599	0	0	0	1	1	1	1
1600	0	0	0	1	1	1	1
1601	0	0	0	1	1	1	1
1602	0	0	0	1	1	1	1
1603	0	0	0	1	1	1	1
1604	0	0	0	1	1	1	0
1605	0	0	0	1	1	1	0
1606	0	0	0	1	1	1	0
1607	0	0	0	1	1	1	1
1608	0	0	0	1	1	1	0
1609	0	0	0	1	1	1	1
1610	0	0	0	1	1	1	1
1611	0	0	0	1	1	1	0
1612	0	0	0	1	1	1	1
1613	0	0	0	1	1	1	1
1614	0	0	0	1	1	1	0
1615	0	0	0	1	1	1	0
1616	0	0	0	1	1	1	0
1617	0	0	0	1	1	1	1
1618	0	0	0	1	1	1	1
1619	0	0	0	1	1	1	0
1620	0	0	0	1	1	1	0
1621	0	0	0	1	1	1	1
1622	0	0	0	1	1	1	1
1623	0	0	0	1	1	1	0
1624	0	0	0	1	1	1	0
1625	0	0	0	1	1	1	1
1626	0	0	0	1	0	1	0
1627	0	0	0	1	0	1	0
1628	0	0	0	1	0	1	0
1629	0	0	0	1	0	1	0
1630	0	0	0	1	0	1	0
1631	0	0	0	1	0	1	0
1632	0	0	0	1	0	1	0
1633	0	0	0	1	0	1	0
1634	0	0	0	1	0	1	0
1635	0	0	0	1	0	1	0
1636	0	0	0	1	0	1	0
1637	0	0	0	1	0	1	0
1638	0	0	0	1	0	1	0
1639	0	0	0	1	1	1	0
1640	0	0	0	1	1	1	1
1641	0	0	0	1	1	1	1
1642	0	0	0	1	1	1	0
1643	0	0	0	1	1	1	1
1644	0	0	0	1	1	1	0
1645	0	0	0	1	1	1	0
1646	0	0	0	1	1	1	0
1647	0	0	0	1	1	1	1
1648	0	0	0	1	1	1	0
1649	0	0	0	1	1	1	0
1650	0	0	0	1	1	1	0
1651	0	0	0	1	1	1	0
1652	0	0	0	1	1	1	0
1653	0	0	0	1	1	1	1
1654	0	0	0	1	1	1	0
1655	0	0	0	1	1	1	0
1656	0	0	0	1	1	1	0
1657	0	0	0	1	1	1	0
1658	0	0	0	1	1	1	0
1659	0	0	1	1	1	1	0
1660	0	0	0	1	1	1	0
1661	0	0	0	1	1	1	0
1662	0	0	0	1	1	1	0
1663	0	0	0	1	1	1	0
1664	0	0	0	1	1	1	1
1665	0	0	0	1	1	1	1
1666	0	0	0	1	1	1	1
1667	0	0	0	1	1	1	0
1668	0	0	0	1	1	1	0
1669	0	0	0	1	1	1	0
1670	0	0	0	1	1	1	0
1671	0	0	0	1	1	1	1
1672	0	0	0	1	1	1	1
1673	0	0	0	1	1	1	1
1674	0	0	0	1	1	1	1
1675	0	0	0	1	1	1	1
1676	0	0	1	1	0	1	1
1677	0	0	0	1	1	1	1
1678	0	0	0	1	1	1	1
1679	0	0	0	1	1	1	1
1680	0	0	0	1	1	1	1
1681	0	0	0	1	0	1	1
1682	0	0	0	1	1	1	1
1683	0	0	0	1	1	1	1
1684	0	0	0	1	1	1	1
1685	0	0	0	1	1	1	1
1686	0	0	0	1	1	1	1
1687	0	0	0	1	1	1	1
1688	0	0	0	1	1	1	1
1689	0	0	0	1	1	1	1
1690	0	0	0	1	1	1	1
1691	0	0	0	1	1	1	1
1692	0	0	0	1	1	1	1
1693	0	0	0	1	1	1	1
1694	0	0	0	1	1	1	1
1695	0	0	0	1	1	1	1
1696	0	0	0	1	1	1	1
1697	0	0	0	1	1	1	1
1698	0	0	0	1	1	1	1
1699	0	0	0	1	1	1	1
1700	0	0	0	1	1	1	1
1701	0	0	0	1	1	1	1
1702	0	0	0	1	1	1	1
1703	0	0	0	1	1	1	1
1704	0	0	0	1	1	1	1
1705	0	0	0	1	1	1	0
1706	0	0	0	1	1	1	0
1707	0	0	0	1	1	1	0
1708	0	0	0	1	1	1	0
1709	0	0	0	1	1	1	1
1710	0	0	0	1	1	1	0
1711	0	0	0	1	1	1	0
1712	0	0	0	1	1	1	0
1713	0	0	0	1	1	1	0
1714	0	0	0	1	1	1	1
1715	0	0	0	1	1	1	1
1716	0	0	0	1	1	1	0
1717	0	0	0	1	1	1	1
1718	0	0	0	1	1	1	0
1719	0	0	0	1	1	1	0
1720	0	0	0	1	1	1	1
1721	0	0	0	1	1	1	0
1722	0	0	0	1	1	1	0
1723	0	0	0	1	1	1	1
1724	0	0	0	1	1	1	0
1725	0	0	0	1	1	1	1
1726	0	0	0	1	1	1	0
1727	0	0	0	1	1	1	0
1728	0	0	0	1	1	1	0
1729	0	0	0	1	0	1	0
1730	0	0	0	1	0	1	0
1731	0	0	0	1	0	1	0
1732	0	0	0	1	0	1	1
1733	0	0	0	1	0	1	0
1734	0	0	1	1	1	1	1
1735	0	0	0	1	1	1	0
1736	0	0	0	1	1	1	0
1737	0	0	0	1	1	1	0
1738	0	0	0	1	1	1	1
1739	0	0	0	1	1	1	0
1740	0	0	0	1	1	1	1
1741	0	0	0	1	1	1	0
1742	0	0	0	1	1	1	0
1743	0	0	0	1	1	1	1
1744	0	0	0	1	1	1	1
1745	0	0	0	1	1	1	1
1746	0	0	0	1	1	1	0
1747	0	0	0	1	1	1	0
1748	0	0	0	1	1	1	0
1749	0	0	0	1	1	1	0
1750	0	0	0	1	1	1	0
1751	0	0	0	1	1	1	1
1752	0	0	0	1	1	1	0
1753	0	0	0	1	1	1	1
1754	0	0	0	1	1	1	1
1755	0	0	0	1	1	1	0
1756	0	0	0	1	1	1	0
1757	0	0	0	1	1	1	0
1758	0	0	0	1	1	1	0
1759	0	0	0	1	1	1	0
1760	0	0	0	1	1	1	0
1761	0	0	0	1	1	1	0
1762	0	0	0	1	1	1	1
1763	0	0	0	1	1	1	1
1764	0	0	0	1	1	1	0
1765	0	0	0	1	1	1	0
1766	0	0	1	1	1	1	0
1767	0	0	0	1	1	1	1
1768	0	0	0	1	1	1	0
1769	0	0	0	1	1	1	1
1770	0	0	0	1	1	1	0
1771	0	0	0	1	1	1	1
1772	0	0	0	1	1	1	0
1773	0	0	0	1	1	1	1
1774	0	0	0	1	1	1	0
1775	0	0	0	1	1	1	0
1776	0	0	0	1	1	1	0
1777	0	0	0	1	1	1	1
1778	0	0	0	1	1	1	1
1779	0	0	0	1	1	1	1
1780	0	0	0	1	1	1	0
1781	0	0	0	1	1	1	1
1782	0	0	0	1	1	1	0
1783	0	0	0	1	1	1	0
1784	0	0	0	1	1	1	0
1785	0	0	0	1	1	1	0
1786	0	0	0	1	1	1	0
1787	0	0	0	1	1	1	0
1788	0	0	0	1	1	1	0
1789	0	0	0	1	1	1	0
1790	0	0	0	1	1	1	1
1791	0	0	0	1	1	1	0
1792	0	0	1	1	1	1	0
1793	0	0	0	1	1	1	0
1794	0	0	0	1	1	1	0
1795	0	0	0	1	1	1	0
1796	0	0	0	1	1	1	0
1797	0	0	0	1	1	1	0
1798	0	0	0	1	1	1	0
1799	0	0	0	1	1	1	1
1800	0	0	0	1	1	1	0
1801	0	0	0	1	1	1	0
1802	0	0	0	1	1	1	0
1803	0	0	0	1	1	1	0
1804	0	0	0	1	1	1	0
1805	0	0	0	1	1	1	0
1806	0	0	0	1	1	1	1
1807	0	0	0	1	1	1	0
1808	0	0	0	1	1	1	0
1809	0	0	0	1	1	1	0
1810	0	0	0	1	1	1	0
1811	0	0	0	1	1	1	0
1812	0	0	1	1	1	1	1
1813	0	0	0	1	1	1	0
1814	0	0	0	1	1	1	0
1815	0	0	0	1	1	1	0
1816	0	0	0	1	1	1	0
1817	0	0	0	1	1	1	1
1818	0	0	0	1	1	1	1
1819	0	0	1	1	1	1	1
1820	0	0	1	1	1	1	0
1821	0	0	0	1	1	1	0
1822	0	0	0	1	1	1	0
1823	0	0	0	1	1	1	0
1824	0	0	0	1	1	1	0
1825	0	0	0	1	1	1	0
1826	0	0	0	1	1	1	1
1827	0	0	0	1	1	1	0
1828	0	0	0	1	1	1	0
1829	1	0	0	1	1	1	0
1830	1	0	0	1	1	1	0
1831	1	0	0	1	1	1	0
1832	1	0	0	1	1	1	0
1833	1	0	1	1	1	1	0
1834	1	0	0	1	1	1	0
1835	1	0	0	1	1	1	1
1836	1	0	0	1	1	1	0
1837	1	0	1	1	1	1	0
1838	1	0	0	1	1	1	0
1839	0	0	0	1	1	1	0
1840	1	0	1	1	1	1	0
1841	1	0	0	1	1	1	0
1842	1	0	0	1	1	1	1
1843	0	0	0	1	1	1	0
1844	0	0	0	1	1	1	1
1845	0	0	0	1	1	1	0
1846	0	0	0	1	1	1	1
1847	0	0	0	1	1	1	0
1848	0	0	1	1	1	1	0
1849	0	0	0	1	1	1	0
1850	0	0	0	1	1	1	0
1851	0	0	0	1	1	1	0
1852	0	0	0	1	1	1	0
1853	0	0	0	1	1	1	1
1854	0	0	0	1	1	1	0
1855	0	0	0	1	1	1	0
1856	0	0	0	1	1	1	0
1857	0	0	0	1	1	1	0
1858	0	0	1	1	1	1	0
1859	0	0	1	1	1	1	0
1860	0	0	0	1	1	1	1
1861	0	0	0	1	1	1	1
1862	0	0	0	1	1	1	0
1863	0	0	0	1	1	1	0
1864	0	0	0	1	1	1	0
1865	0	0	0	1	1	1	0
1866	0	0	0	1	1	1	1
1867	0	0	0	1	1	1	0
1868	0	0	0	1	1	1	0
1869	0	0	0	1	1	1	1
1870	0	0	0	1	1	1	0
1871	0	0	0	1	1	1	0
1872	0	0	0	1	1	1	0
1873	0	0	0	1	1	1	0
1874	0	0	1	1	1	1	1
1875	0	0	0	1	1	1	0
1876	0	0	0	1	1	1	0
1877	0	0	0	1	1	1	0
1878	0	0	0	1	1	1	1
1879	0	0	0	1	1	1	0
1880	0	0	0	1	1	1	0
1881	0	0	0	1	1	1	0
1882	0	0	0	1	1	1	0
1883	0	0	0	1	1	1	1
1884	1	0	0	1	1	1	0
1885	1	0	0	1	1	1	0
1886	1	0	0	1	1	1	0
1887	1	0	0	1	1	1	0
1888	1	0	0	1	1	1	1
1889	1	0	0	1	1	1	1
1890	1	0	0	1	1	1	1
1891	1	0	0	1	1	1	1
1892	1	0	0	1	1	1	1
1893	1	0	1	1	1	1	1
1894	1	0	0	1	1	1	1
1895	1	0	1	1	1	1	1
1896	1	0	0	1	1	1	1
1897	1	0	0	1	1	1	1
1898	1	0	0	1	1	1	1
1899	1	0	0	1	1	1	1
1900	1	0	0	1	0	1	1
1901	1	0	0	1	0	1	1
1902	1	0	0	1	1	1	1
1903	0	0	0	1	1	1	1
1904	0	0	0	1	1	1	1
1905	1	0	0	1	1	1	1
1906	1	0	0	1	1	1	1
1907	1	0	0	1	0	1	1
1908	1	0	0	1	1	1	1
1909	1	0	0	1	0	1	1
1910	1	0	0	1	0	1	1
1911	1	0	0	1	0	1	1
1912	1	0	0	1	1	1	1
1913	1	0	0	1	1	1	1
1914	1	0	0	1	1	1	1
1915	1	0	0	1	0	1	1
1916	1	0	0	1	0	1	1
1917	1	0	0	1	0	1	1
1918	1	0	0	1	0	1	1
1919	1	0	0	1	0	1	1
1920	1	0	0	1	0	1	1
1921	1	0	0	1	0	1	1
1922	1	0	0	1	0	1	1
1923	1	0	0	1	1	1	1
1924	1	0	0	1	1	1	1
1925	1	0	0	1	0	1	0
1926	1	0	0	1	0	1	0
1927	1	0	0	1	0	1	0
1928	1	0	1	1	0	1	0
1929	1	0	0	1	0	1	1
1930	1	0	0	1	0	1	1
1931	1	0	0	1	0	1	1
1932	1	0	0	1	0	1	1
1933	1	0	0	1	0	1	0
1934	1	0	0	1	0	1	0
1935	1	0	0	1	0	1	0
1936	1	0	0	1	0	1	0
1937	1	0	0	1	1	1	0
1938	1	0	0	1	0	1	0
1939	1	0	0	1	0	1	1
1940	1	0	0	1	0	1	1
1941	1	0	0	1	0	1	0
1942	1	0	0	1	0	1	0
1943	1	0	0	1	1	1	0
1944	1	0	0	1	0	1	1
1945	1	0	0	1	0	1	1
1946	1	0	0	1	0	1	0
1947	1	0	0	1	1	1	1
1948	1	0	0	1	1	1	1
1949	1	0	0	1	1	1	1
1950	1	0	0	1	1	1	1
1951	1	0	0	1	1	1	1
1952	1	0	0	1	1	0	1
1953	1	0	0	1	1	1	1
1954	1	0	0	1	1	1	1
1955	1	0	1	1	1	1	1
1956	1	0	0	1	1	1	1
1957	1	0	0	1	1	1	1
1958	1	0	0	1	1	1	1
1959	1	0	1	1	1	1	1
1960	1	0	0	1	1	1	1
1961	1	0	0	1	1	1	1
1962	1	0	0	1	1	1	0
1963	1	0	0	1	1	1	0
1964	1	0	0	1	1	1	0
1965	1	0	0	1	1	1	0
1966	1	0	0	1	1	1	0
1967	1	0	1	1	1	1	0
1968	1	0	1	1	1	1	1
1969	1	0	0	1	1	1	0
1970	1	0	0	1	1	1	0
1971	1	0	0	1	1	1	0
1972	1	0	0	1	1	1	0
1973	1	0	1	1	1	1	0
1974	1	0	0	1	1	1	0
1975	1	0	0	1	1	1	0
1976	1	0	0	1	1	1	0
1977	1	0	0	1	1	1	0
1978	1	0	0	1	1	1	0
1979	1	0	1	1	1	1	0
1980	1	0	1	1	1	1	1
1981	1	0	1	1	1	1	1
1982	1	0	0	1	1	1	1
1983	1	0	1	1	1	1	1
1984	1	0	0	1	1	1	0
1985	1	0	0	1	1	1	0
1986	1	0	0	1	1	1	0
1987	1	0	0	1	1	1	0
1988	1	0	0	1	1	1	0
1989	1	0	0	1	1	1	0
1990	1	0	0	1	1	1	1
1991	1	0	0	1	1	1	1
1992	1	0	0	1	1	1	1
1993	1	0	0	1	1	1	0
1994	1	0	0	1	1	1	1
1995	1	0	0	1	1	1	0
1996	1	0	0	1	1	1	0
1997	1	0	0	1	1	1	0
[truncated: 3,003 more rows]

## Sheet: Fig. 6a(run3)
	Hydrogen bond formation (1:true, 0:false)
Time (ns)	D341^{H5.13}-R318^{6.30}	N347^{H5.19}-R208^{ICL2}	D350^{H5.22}-N134^{ICL1}	F354^{H5.26}-S390^{8.47}	D147^{2.50}-N382^{7.49}	D147^{2.50}-S379^{7.46}	R199^{3.50}-Y293^{5.58}
0	1	0	1	1	1	1	1
1	1	0	1	1	1	1	1
2	1	0	1	1	1	1	1
3	1	0	1	1	1	1	1
4	1	0	1	1	1	1	1
5	1	0	1	1	1	1	1
6	1	0	1	1	1	1	1
7	1	0	1	1	1	1	1
8	1	0	0	1	1	1	1
9	1	0	1	1	1	1	1
10	1	0	1	1	1	1	1
11	1	0	0	1	1	1	1
12	1	0	0	1	1	1	1
13	1	0	1	1	1	1	1
14	1	0	1	1	1	1	1
15	1	0	0	1	1	1	1
16	1	0	1	1	1	1	1
17	1	0	0	1	1	1	1
18	1	0	1	1	1	1	1
19	1	0	1	1	1	1	1
20	1	0	1	1	1	1	1
21	1	0	0	1	1	1	1
22	1	0	0	1	1	1	1
23	1	0	1	1	1	1	1
24	1	0	0	1	1	1	1
25	1	0	0	1	1	1	1
26	0	0	0	1	0	1	1
27	1	0	1	1	1	1	1
28	1	0	0	1	1	1	1
29	1	0	0	1	1	1	1
30	1	0	0	1	1	1	1
31	1	0	0	1	1	1	1
32	1	0	0	1	1	1	1
33	1	0	0	1	1	1	1
34	1	0	0	1	1	1	1
35	1	0	0	1	1	1	1
36	1	0	0	1	1	1	1
37	1	0	0	1	1	1	1
38	1	0	0	1	1	1	1
39	1	0	0	1	1	1	1
40	1	0	1	1	1	1	1
41	1	0	0	1	1	1	1
42	1	0	0	1	1	1	1
43	1	0	0	1	1	1	1
44	1	0	1	1	1	1	1
45	1	0	0	1	1	1	1
46	1	0	0	1	1	1	1
47	1	0	1	1	1	1	1
48	1	0	0	1	1	1	1
49	1	0	1	1	0	1	1
50	1	0	0	1	1	1	1
51	0	0	1	1	1	1	1
52	1	0	0	1	1	1	1
53	1	0	0	1	1	1	1
54	1	0	0	1	1	1	1
55	1	0	1	1	1	1	1
56	1	0	0	1	1	1	1
57	1	0	1	1	1	1	1
58	1	0	0	1	1	1	1
59	1	0	0	1	1	1	1
60	1	0	0	1	1	1	1
61	1	0	0	1	1	1	1
62	1	0	0	1	1	1	1
63	1	0	0	1	1	1	1
64	1	0	0	1	1	1	1
65	1	0	0	1	1	1	1
66	1	0	0	1	1	1	1
67	1	0	0	1	1	1	1
68	1	0	0	1	1	1	1
69	1	0	0	1	1	1	1
70	1	0	1	1	1	1	1
71	1	0	0	1	1	1	1
72	1	0	1	1	1	1	1
73	1	0	0	1	1	1	1
74	1	0	0	1	1	1	1
75	1	0	0	1	1	1	1
76	1	0	0	1	1	1	1
77	1	0	1	1	1	1	1
78	1	0	0	1	1	1	1
79	1	0	1	1	1	1	1
80	1	0	1	1	1	1	1
81	1	0	1	1	1	1	1
82	1	0	0	1	1	1	1
83	1	0	0	1	1	1	1
84	1	0	0	1	1	1	1
85	1	0	0	1	1	1	1
86	1	0	0	1	1	1	1
87	1	0	0	1	1	1	1
88	1	0	0	1	1	1	1
89	1	0	0	1	1	1	1
90	1	0	0	1	1	1	1
91	1	0	0	1	1	1	1
92	1	0	0	1	0	1	1
93	1	0	0	1	0	1	1
94	1	0	1	1	0	1	1
95	1	0	1	1	0	1	1
96	1	0	0	1	0	1	1
97	1	0	0	1	0	1	1
98	1	0	0	1	1	1	1
99	1	0	0	1	0	1	1
100	1	0	0	1	0	1	1
101	1	0	0	1	1	1	1
102	1	0	1	1	0	1	1
103	1	0	0	1	0	1	1
104	1	0	0	1	0	1	1
105	1	0	1	1	0	1	1
106	1	0	0	1	0	1	1
107	1	0	0	1	0	1	1
108	1	0	0	1	0	1	1
109	1	0	0	1	1	1	1
110	1	0	0	1	0	1	1
111	1	0	0	1	0	1	1
112	1	0	1	1	0	1	1
113	1	0	0	1	1	1	1
114	1	0	0	1	1	1	1
115	1	0	1	1	0	1	1
116	1	0	0	1	0	1	1
117	1	0	0	1	1	1	1
118	1	0	0	1	1	1	1
119	1	0	0	1	0	1	1
120	1	0	0	1	0	1	1
121	1	0	0	1	1	1	1
122	1	0	0	1	0	1	1
123	1	0	1	1	1	1	1
124	1	0	1	1	0	1	1
125	1	0	1	1	1	1	1
126	1	0	1	1	1	1	1
127	1	0	0	1	1	1	1
128	1	0	1	1	0	1	1
129	1	0	0	1	0	1	1
130	0	0	1	1	0	1	1
131	1	0	1	1	0	1	1
132	1	0	0	1	0	1	1
133	1	0	1	1	0	1	1
134	1	0	1	1	0	1	1
135	1	0	1	1	0	1	1
136	1	0	1	1	0	1	1
137	1	0	1	1	0	1	1
138	1	0	1	1	0	1	1
139	1	0	1	1	1	1	1
140	1	0	0	1	0	1	1
141	0	0	1	1	0	1	1
142	1	0	0	1	0	1	1
143	1	0	0	1	0	1	1
144	1	0	1	1	0	1	1
145	1	0	1	1	0	1	1
146	1	0	1	1	0	1	1
147	0	0	0	1	0	1	1
148	1	0	0	1	0	1	0
149	1	0	0	1	0	1	1
150	1	0	0	1	0	1	1
151	1	0	0	1	0	1	1
152	1	0	0	1	0	1	1
153	1	0	0	1	0	1	1
154	1	0	0	1	0	1	1
155	1	0	1	1	0	1	1
156	1	0	1	1	0	1	1
157	1	0	0	1	0	1	1
158	1	0	0	1	0	1	1
159	1	0	1	1	0	1	0
160	1	0	0	1	0	1	0
161	1	0	0	1	0	1	1
162	1	0	0	1	0	1	1
163	1	0	1	1	0	1	1
164	1	0	0	1	0	1	0
165	1	0	0	1	0	1	1
166	1	0	0	1	0	1	0
167	1	0	1	1	0	1	1
168	1	0	1	1	0	1	1
169	1	0	0	1	0	1	1
170	1	0	0	1	0	1	1
171	1	0	1	1	0	1	1
172	1	0	0	1	0	1	1
173	1	0	0	1	0	1	1
174	1	0	0	1	0	1	1
175	1	0	0	1	0	1	1
176	1	0	1	1	0	1	1
177	1	0	0	1	0	1	1
178	1	0	0	1	0	1	1
179	1	0	1	1	0	1	1
180	1	0	0	1	0	1	1
181	1	0	0	1	0	1	1
182	1	0	0	1	0	1	1
183	1	0	0	1	0	1	1
184	1	0	0	1	0	1	1
185	1	0	0	1	0	1	1
186	1	0	1	1	0	1	1
187	1	0	1	1	0	1	1
188	1	0	0	1	0	1	1
189	0	0	0	1	0	1	1
190	1	0	0	1	0	1	1
191	0	0	1	1	0	1	1
192	1	0	0	1	0	1	1
193	1	0	1	1	0	1	1
194	1	0	0	1	0	1	1
195	1	0	0	1	0	1	1
196	1	0	0	1	0	1	1
197	1	0	1	1	0	1	1
198	1	0	0	1	0	1	1
199	1	0	0	1	0	1	1
200	1	0	0	1	0	1	1
201	1	0	0	1	0	1	1
202	1	0	0	1	0	1	1
203	1	0	0	1	0	1	1
204	1	0	0	1	0	1	1
205	1	0	0	1	0	1	1
206	1	0	0	1	0	1	1
207	1	0	0	1	0	1	1
208	1	0	0	1	0	1	1
209	1	0	0	1	0	1	1
210	1	0	0	1	0	1	1
211	1	0	1	1	0	1	1
212	1	0	0	1	0	1	1
213	1	0	0	1	0	1	1
214	1	0	0	1	0	1	1
215	1	0	0	1	0	1	1
216	1	0	0	1	0	1	1
217	1	0	0	1	0	1	1
218	1	0	0	1	0	1	1
219	1	0	0	0	0	1	1
220	1	0	0	1	0	1	1
221	0	0	0	1	0	1	1
222	0	0	0	1	0	1	1
223	1	0	0	1	0	1	1
224	1	0	0	1	0	1	1
225	1	0	0	1	0	1	1
226	1	0	0	1	0	1	1
227	1	0	1	1	0	1	1
228	1	0	1	1	0	1	1
229	1	0	1	1	0	1	1
230	1	0	1	1	0	1	1
231	1	0	1	1	0	1	1
232	1	0	1	1	0	1	1
233	1	0	1	1	0	1	1
234	1	0	1	1	0	1	1
235	1	0	0	1	0	1	1
236	1	0	1	1	0	1	1
237	1	0	1	1	0	1	1
238	1	0	0	1	0	1	0
239	1	0	1	1	0	1	0
240	1	0	1	1	0	1	0
241	1	0	0	1	0	1	0
242	1	0	0	1	0	1	0
243	1	0	1	1	0	1	0
244	1	0	1	1	0	1	0
245	1	0	1	1	0	1	0
246	1	0	1	1	0	1	0
247	1	0	1	1	0	1	0
248	1	0	0	1	0	1	0
249	1	0	1	1	0	1	0
250	1	0	1	1	0	1	0
251	1	0	1	1	0	1	0
252	0	0	1	1	0	1	0
253	1	0	0	1	0	1	0
254	1	0	0	1	0	1	0
255	1	0	0	1	0	1	0
256	1	0	1	1	0	1	0
257	1	0	1	1	0	1	0
258	1	0	1	1	0	1	0
259	1	0	1	1	0	1	0
260	1	0	1	1	0	1	0
261	1	0	1	1	0	1	0
262	0	0	1	1	0	1	0
263	1	0	1	1	0	1	0
264	1	0	0	1	0	1	0
265	1	0	0	1	0	1	0
266	1	0	0	1	0	1	0
267	1	0	1	1	0	1	0
268	1	0	1	1	0	1	0
269	1	0	1	1	0	1	0
270	1	0	0	1	0	1	0
271	1	0	0	1	0	1	0
272	1	0	1	1	0	1	0
273	1	0	1	1	0	1	0
274	1	0	1	1	0	1	0
275	1	0	1	1	0	1	0
276	1	0	1	1	0	1	0
277	0	0	1	1	0	1	0
278	1	0	1	1	0	1	0
279	1	0	1	1	0	1	0
280	1	0	1	1	0	1	0
281	1	0	0	1	0	1	0
282	1	0	1	1	0	1	0
283	1	0	0	1	0	1	0
284	1	0	0	1	0	1	0
285	0	0	0	1	0	1	0
286	1	0	0	1	0	1	0
287	1	0	0	1	0	1	0
288	1	0	0	1	0	1	0
289	1	0	1	1	0	1	0
290	1	0	0	1	0	1	0
291	1	0	1	1	0	1	0
292	1	0	1	1	0	1	0
293	1	0	0	1	0	1	0
294	1	0	0	1	0	1	0
295	1	0	0	1	0	1	0
296	1	0	0	1	0	1	0
297	1	0	0	1	0	1	0
298	1	0	1	1	0	1	0
299	1	0	0	1	0	1	0
300	1	0	0	1	0	1	0
301	1	0	0	1	0	1	0
302	1	0	0	1	0	1	0
303	1	0	0	1	0	1	0
304	1	0	0	1	0	1	0
305	1	0	0	1	0	1	0
306	1	0	1	1	0	1	0
307	1	0	0	1	0	1	0
308	1	0	1	1	0	1	0
309	1	0	1	1	0	1	0
310	1	0	1	1	0	1	0
311	1	0	1	1	0	1	0
312	1	0	0	1	0	1	0
313	1	0	0	1	0	1	0
314	1	0	0	1	0	1	0
315	1	0	0	1	0	1	0
316	1	0	0	1	0	1	0
317	1	0	0	1	0	1	0
318	1	0	0	1	0	1	0
319	1	0	0	1	0	1	0
320	1	0	0	1	0	1	0
321	1	0	1	1	0	1	0
322	1	0	0	1	0	1	0
323	1	0	0	1	0	1	0
324	1	0	1	1	0	1	0
325	1	0	1	1	0	1	0
326	1	0	0	1	0	1	0
327	1	0	1	1	0	1	0
328	1	0	1	1	0	1	0
329	1	0	0	1	0	1	0
330	1	0	0	1	0	1	0
331	1	0	0	1	0	1	0
332	1	0	0	1	0	1	0
333	1	0	0	1	0	1	0
334	1	0	1	1	0	1	0
335	1	0	0	1	0	1	0
336	1	0	0	1	0	1	0
337	1	0	0	1	0	1	0
338	0	0	1	1	0	1	0
339	1	0	1	1	0	1	0
340	1	0	1	1	0	1	0
341	1	0	1	1	0	1	0
342	1	0	1	1	0	1	0
343	1	0	1	1	0	1	0
344	1	0	1	1	0	1	0
345	1	0	1	1	0	1	0
346	1	0	1	1	0	1	0
347	1	0	1	1	0	1	0
348	1	0	0	1	0	1	0
349	1	0	0	1	0	1	0
350	1	0	0	1	0	1	0
351	1	0	1	1	0	1	0
352	1	0	0	1	0	1	0
353	1	0	1	1	0	1	0
354	1	0	1	1	0	1	0
355	1	0	1	1	0	1	0
356	1	0	0	1	0	1	0
357	1	0	1	1	0	1	0
358	1	0	1	1	0	1	0
359	1	0	1	1	0	1	0
360	1	0	1	1	0	1	0
361	1	0	1	1	0	1	0
362	1	0	1	1	0	1	0
363	1	0	0	1	0	1	0
364	1	0	0	1	0	1	0
365	1	0	1	1	0	1	0
366	1	0	0	1	0	1	0
367	0	0	0	1	0	1	0
368	1	0	0	1	0	1	0
369	1	0	0	1	0	1	0
370	1	0	0	1	0	1	0
371	1	0	1	1	0	1	1
372	1	0	0	1	0	1	1
373	1	0	1	1	0	1	1
374	1	0	1	1	0	1	1
375	1	0	0	1	0	1	1
376	1	0	0	1	0	1	0
377	1	0	0	1	0	1	0
378	1	0	0	1	0	1	0
379	1	0	0	1	0	1	0
380	1	0	0	1	0	1	0
381	1	0	0	1	0	1	0
382	1	0	0	1	0	1	0
383	1	0	0	1	0	1	0
384	1	0	0	1	0	1	0
385	1	0	0	1	0	1	0
386	1	0	1	1	0	1	0
387	1	0	0	1	0	1	0
388	1	0	0	1	0	1	0
389	1	0	0	1	0	1	0
390	1	0	1	1	0	1	0
391	1	0	0	1	0	1	0
392	1	0	0	1	0	1	0
393	1	0	0	1	0	1	0
394	1	0	0	1	0	1	0
395	1	0	0	1	0	1	0
396	1	0	0	1	0	1	0
397	1	0	1	1	0	1	0
398	0	0	0	1	0	1	0
399	1	0	1	1	0	1	0
400	1	0	0	1	0	1	0
401	1	0	0	1	0	1	0
402	1	0	1	1	0	1	0
403	1	0	0	1	0	1	0
404	1	0	0	1	0	1	0
405	1	0	0	1	0	1	0
406	1	0	0	1	0	1	0
407	1	0	0	1	0	1	0
408	1	0	0	1	0	1	0
409	1	0	0	1	0	1	0
410	1	0	0	1	0	1	0
411	1	0	0	1	0	1	0
412	1	0	1	1	0	1	0
413	1	0	0	1	0	1	0
414	1	0	0	1	0	1	0
415	1	0	0	1	0	1	0
416	1	0	0	1	0	1	0
417	1	0	1	1	0	1	0
418	1	0	0	1	0	1	0
419	1	0	1	1	0	1	0
420	1	0	0	1	0	1	0
421	1	0	1	1	0	1	0
422	1	0	0	1	0	1	0
423	1	0	0	1	0	1	0
424	1	0	0	1	0	1	0
425	1	0	1	1	0	1	0
426	1	0	1	1	0	1	0
427	1	0	1	1	0	1	0
428	1	0	0	1	0	1	0
429	1	0	1	1	0	1	0
430	1	0	0	1	0	1	0
431	1	0	1	1	0	1	0
432	1	0	1	1	0	1	0
433	1	0	0	1	0	1	0
434	1	0	1	1	0	1	0
435	1	0	1	1	0	1	0
436	1	0	0	1	0	1	0
437	1	0	1	1	0	1	0
438	1	0	1	1	0	1	0
439	1	0	0	1	0	1	0
440	1	0	1	1	0	1	0
441	1	0	1	1	0	1	0
442	1	0	1	1	0	1	0
443	1	0	1	1	0	1	0
444	1	0	1	1	0	1	0
445	1	0	1	1	0	1	0
446	1	0	0	1	0	1	0
447	1	0	1	1	0	1	0
448	1	0	1	1	0	1	0
449	1	0	1	1	0	1	0
450	1	0	1	1	0	1	0
451	1	0	1	1	0	1	0
452	0	0	1	1	0	1	0
453	1	0	0	1	0	1	0
454	1	0	1	1	0	1	0
455	1	0	1	1	0	1	0
456	1	0	1	1	0	1	0
457	1	0	0	1	0	1	0
458	1	0	1	1	0	1	0
459	1	0	1	1	0	1	0
460	1	0	1	1	0	1	0
461	0	0	1	1	0	1	0
462	1	0	1	1	0	1	0
463	1	0	0	1	0	1	0
464	1	0	1	1	0	1	0
465	1	0	1	1	0	1	0
466	1	0	1	1	0	1	0
467	1	0	1	1	0	1	0
468	0	0	1	1	0	1	0
469	1	0	0	1	0	1	0
470	1	0	1	1	0	1	0
471	1	0	1	1	0	1	0
472	1	0	1	1	0	1	0
473	1	0	1	1	0	1	0
474	1	0	1	1	0	1	0
475	1	0	1	1	0	1	0
476	1	0	0	1	0	1	0
477	1	0	1	1	0	1	0
478	1	0	1	1	0	1	0
479	1	0	0	1	0	1	0
480	1	0	1	1	0	1	0
481	1	0	0	1	0	1	0
482	1	0	1	1	0	1	0
483	0	0	0	1	0	1	0
484	1	0	1	1	0	1	0
485	1	0	0	1	0	1	0
486	1	0	1	1	0	1	0
487	1	0	1	1	0	1	0
488	1	0	0	1	0	1	0
489	1	0	0	1	0	1	0
490	1	0	0	1	0	1	0
491	1	0	1	1	0	1	0
492	1	0	0	1	0	1	0
493	1	0	1	1	0	1	0
494	1	0	1	1	0	1	0
495	1	0	1	1	0	1	0
496	1	0	1	1	0	1	0
497	1	0	1	1	0	1	0
498	1	0	1	1	0	1	0
499	1	0	1	1	0	1	0
500	1	0	0	1	0	1	0
501	1	0	1	1	0	1	0
502	1	0	1	1	0	1	0
503	1	0	1	1	0	1	0
504	1	0	1	1	0	1	0
505	1	0	1	1	0	1	0
506	1	0	1	1	0	1	0
507	1	0	0	1	0	1	0
508	1	0	1	1	0	1	0
509	1	0	1	1	0	1	0
510	1	0	1	1	0	1	0
511	1	0	0	1	0	1	0
512	1	0	1	1	0	1	0
513	1	0	1	1	0	1	0
514	1	0	1	1	0	1	0
515	0	0	1	1	0	1	0
516	1	0	1	1	0	1	0
517	1	0	0	1	0	1	0
518	1	0	1	1	0	1	0
519	1	0	1	1	0	1	0
520	1	0	1	1	0	1	0
521	1	0	1	1	0	1	0
522	1	0	0	1	0	1	0
523	1	0	1	1	0	1	0
524	1	0	1	1	0	1	0
525	1	0	1	1	0	1	0
526	1	0	1	1	0	1	0
527	1	0	1	1	0	1	0
528	1	0	1	1	0	1	0
529	1	0	0	1	0	1	0
530	1	0	1	1	0	1	0
531	1	0	1	1	0	1	0
532	1	0	1	1	0	1	0
533	1	0	1	1	0	1	0
534	1	0	1	1	0	1	0
535	0	0	1	1	0	1	0
536	1	0	1	1	0	1	0
537	1	0	1	1	0	1	0
538	1	0	1	1	0	1	0
539	1	0	1	1	0	1	0
540	1	0	1	1	0	1	0
541	1	0	1	1	0	1	0
542	1	0	1	1	0	1	0
543	1	0	1	1	0	1	0
544	1	0	1	1	0	1	0
545	1	0	1	1	0	1	0
546	1	0	1	1	0	1	0
547	1	0	1	1	0	1	0
548	1	0	1	1	0	1	0
549	1	0	1	1	0	1	0
550	1	0	1	1	0	1	0
551	1	0	1	1	0	1	0
552	1	0	1	1	0	1	0
553	1	0	0	1	0	1	0
554	1	0	0	1	0	1	0
555	1	0	1	1	0	1	0
556	1	0	1	1	0	1	0
557	1	0	1	1	0	1	0
558	1	0	1	1	0	1	0
559	1	0	0	1	0	1	0
560	1	0	1	1	0	1	0
561	1	0	1	1	0	1	0
562	1	0	1	1	0	1	0
563	1	0	1	1	0	1	0
564	1	0	1	1	0	1	0
565	1	0	0	1	0	1	0
566	1	0	1	1	0	1	0
567	0	0	0	1	0	1	0
568	0	0	1	1	0	1	0
569	1	0	0	1	0	1	0
570	1	0	0	1	0	1	0
571	1	0	0	1	0	1	0
572	1	0	0	1	0	1	0
573	1	0	0	1	0	1	0
574	1	0	1	1	0	1	0
575	1	0	0	1	0	1	0
576	1	0	1	1	0	1	0
577	1	0	1	1	0	1	0
578	0	0	0	1	0	1	0
579	1	0	1	1	0	1	0
580	1	0	0	1	0	1	0
581	1	0	0	1	0	1	0
582	1	0	0	1	0	1	0
583	1	0	0	1	0	1	0
584	1	0	0	1	0	1	0
585	1	0	1	1	0	1	0
586	1	0	1	1	0	1	0
587	1	0	1	1	0	1	0
588	1	0	1	1	0	1	0
589	1	0	0	1	0	1	0
590	1	0	1	1	0	1	0
591	1	0	1	1	0	1	0
592	1	0	1	1	0	1	0
593	1	0	0	1	0	1	0
594	1	0	0	1	0	1	0
595	1	0	0	1	0	1	0
596	1	0	1	1	0	1	0
597	1	0	0	1	0	1	0
598	1	0	0	0	0	1	0
599	1	0	1	0	0	1	0
600	1	0	1	1	0	1	0
601	1	0	1	1	0	1	0
602	1	0	1	1	0	1	0
603	1	0	1	1	0	1	0
604	1	0	1	1	0	1	0
605	1	0	1	1	0	1	0
606	1	0	1	1	0	1	0
607	1	0	1	1	0	1	0
608	1	0	1	1	0	1	0
609	1	0	1	1	0	1	0
610	1	0	1	1	0	1	0
611	1	0	0	1	0	1	0
612	1	1	1	1	0	1	0
613	1	0	1	1	0	1	0
614	1	1	1	1	0	1	0
615	1	1	1	1	0	1	0
616	1	0	0	1	0	1	0
617	1	1	1	1	0	1	0
618	1	1	1	1	0	1	0
619	1	1	1	1	0	1	0
620	1	1	1	1	0	1	0
621	1	0	1	1	0	1	0
622	1	0	1	1	0	1	0
623	1	0	1	1	0	1	0
624	1	0	1	1	0	1	0
625	1	1	1	1	0	1	0
626	1	0	1	1	0	1	0
627	1	0	1	1	0	1	0
628	1	0	1	1	0	1	0
629	1	0	1	1	0	1	0
630	0	1	1	1	0	1	0
631	1	0	1	1	0	1	0
632	1	1	1	1	0	1	0
633	1	0	1	1	0	1	0
634	1	1	1	1	0	1	0
635	1	0	1	1	0	1	0
636	1	1	1	1	0	1	0
637	1	1	1	1	0	1	0
638	1	1	1	1	0	1	0
639	1	1	1	1	0	1	0
640	1	1	1	1	0	1	0
641	1	0	1	1	0	1	0
642	1	0	1	1	0	1	0
643	0	1	0	1	0	1	0
644	1	1	1	1	0	1	0
645	0	1	1	1	0	1	0
646	1	1	1	1	0	1	0
647	1	0	1	1	0	1	0
648	1	0	1	1	0	1	0
649	1	1	1	1	0	1	0
650	1	0	1	1	0	1	0
651	1	0	1	1	0	1	0
652	1	0	1	1	0	1	0
653	0	0	1	1	0	1	0
654	0	1	1	1	0	1	0
655	1	1	1	1	0	1	0
656	1	0	1	1	0	1	0
657	1	0	1	1	0	1	0
658	1	0	1	1	0	1	0
659	1	0	1	1	0	1	0
660	1	0	0	1	0	1	0
661	0	0	1	1	0	1	0
662	1	0	1	1	0	1	0
663	1	0	0	1	0	1	0
664	1	0	1	1	0	1	0
665	0	0	1	1	0	1	0
666	0	0	1	1	0	1	0
667	1	0	1	1	0	1	0
668	1	0	1	1	0	1	0
669	1	0	1	1	0	1	0
670	0	0	0	1	0	1	0
671	1	0	1	1	0	1	0
672	0	0	1	1	0	1	0
673	1	0	0	1	0	1	0
674	0	0	1	1	0	1	0
675	1	0	1	1	0	1	0
676	1	0	1	1	0	1	0
677	1	0	1	1	0	1	0
678	1	0	0	1	0	1	0
679	0	0	1	1	0	1	0
680	1	0	1	1	0	1	0
681	1	0	1	1	0	1	0
682	1	0	1	1	0	1	0
683	1	0	1	1	0	1	0
684	1	0	1	1	0	1	0
685	1	0	1	1	0	1	0
686	1	0	1	1	0	1	0
687	1	0	1	1	0	1	0
688	1	0	0	1	0	1	0
689	1	0	1	1	0	1	0
690	1	0	1	1	0	1	0
691	1	0	1	1	0	1	0
692	1	0	1	1	0	1	0
693	0	0	1	1	0	1	0
694	1	0	1	1	0	1	0
695	1	0	1	1	0	1	0
696	1	0	0	1	0	1	0
697	1	0	1	1	0	1	0
698	1	0	1	1	0	1	0
699	1	0	1	1	0	1	0
700	1	0	1	1	0	1	0
701	1	0	0	1	0	1	0
702	1	0	1	1	0	1	0
703	1	0	1	1	0	1	0
704	1	0	1	1	0	1	0
705	1	0	1	1	0	1	0
706	1	0	1	1	0	1	0
707	1	0	1	1	0	1	0
708	1	0	1	1	0	1	0
709	1	0	1	1	0	1	0
710	1	0	1	1	0	1	0
711	1	0	0	1	0	1	0
712	0	0	1	1	0	1	0
713	1	0	1	1	0	1	0
714	1	0	1	1	0	1	0
715	1	0	1	1	0	1	0
716	1	0	1	1	0	1	0
717	1	0	1	1	0	1	0
718	1	0	0	1	0	1	0
719	1	0	1	1	0	1	0
720	0	0	1	1	0	1	0
721	1	0	1	1	0	1	0
722	1	0	1	1	0	1	0
723	1	0	0	1	0	1	0
724	1	0	1	1	0	1	0
725	1	0	1	1	0	1	0
726	1	0	1	1	0	1	0
727	1	0	1	1	0	1	0
728	1	0	1	1	0	1	0
729	1	0	1	1	0	1	0
730	1	0	1	1	0	1	0
731	1	0	1	1	0	1	0
732	0	0	1	1	0	1	0
733	1	0	1	1	0	1	0
734	1	0	1	1	0	1	0
735	1	0	1	1	0	1	0
736	1	0	1	1	0	1	0
737	1	0	1	1	0	1	0
738	0	0	1	1	0	1	0
739	1	0	1	1	0	1	0
740	1	0	1	1	0	1	0
741	1	0	1	1	0	1	0
742	1	0	1	1	0	1	0
743	1	0	1	1	0	1	0
744	0	0	1	1	0	1	0
745	1	0	1	1	0	1	0
746	1	0	1	1	0	1	0
747	1	0	1	1	0	1	0
748	1	0	1	1	0	1	0
749	1	0	1	1	0	1	0
750	0	0	1	1	0	1	0
751	1	0	1	1	0	1	0
752	1	0	1	1	0	1	0
753	1	0	1	1	0	1	0
754	1	0	1	1	0	1	0
755	1	0	1	1	0	1	0
756	1	0	1	1	0	1	0
757	1	0	1	1	0	1	0
758	1	0	1	1	0	1	0
759	1	0	1	1	0	1	0
760	0	0	1	1	0	1	0
761	1	0	1	1	0	1	0
762	1	0	1	1	0	1	0
763	1	0	1	1	0	1	0
764	1	0	1	1	0	1	0
765	1	0	1	1	0	1	0
766	1	0	1	1	0	1	0
767	1	0	1	1	0	1	0
768	1	0	1	1	0	1	0
769	1	0	0	1	0	1	0
770	1	0	1	1	0	1	0
771	1	0	1	1	0	1	0
772	1	0	1	1	0	1	0
773	1	0	0	1	0	1	0
774	1	0	1	1	0	1	0
775	1	0	1	1	0	1	0
776	1	0	1	1	0	1	0
777	1	0	1	1	0	1	0
778	1	0	0	1	0	1	0
779	1	0	1	1	0	1	0
780	1	0	1	1	0	1	0
781	1	0	1	1	0	1	0
782	1	0	1	1	0	1	0
783	1	0	1	1	0	1	0
784	1	0	1	1	0	1	0
785	1	0	0	1	0	1	0
786	1	0	0	1	0	1	0
787	1	0	1	1	0	1	0
788	1	0	0	1	0	1	1
789	1	0	0	1	0	1	0
790	1	0	1	1	0	1	0
791	1	0	0	1	0	1	0
792	1	0	0	1	0	1	0
793	1	0	0	1	0	1	0
794	1	0	0	1	0	1	0
795	1	0	0	1	0	1	0
796	1	0	0	1	0	1	0
797	1	0	0	1	0	1	0
798	1	0	1	1	0	1	0
799	1	0	0	1	0	1	0
800	1	0	1	1	0	1	0
801	1	0	1	1	0	1	0
802	1	0	1	1	0	1	0
803	1	0	1	1	0	1	0
804	1	0	1	1	0	1	0
805	1	0	1	1	0	1	0
806	1	0	1	1	0	1	0
807	1	0	1	1	0	1	0
808	0	0	1	1	0	1	0
809	1	0	0	1	0	1	0
810	1	0	1	1	0	1	0
811	1	0	1	1	0	1	0
812	1	0	1	1	0	1	0
813	1	0	1	1	0	1	0
814	1	0	1	1	0	1	0
815	1	0	1	1	0	1	0
816	1	0	1	1	0	1	0
817	1	0	0	1	0	1	0
818	1	0	1	1	0	1	0
819	1	0	1	1	0	1	0
820	1	0	1	1	0	1	0
821	1	0	1	1	0	1	0
822	1	0	1	1	0	1	0
823	1	0	1	1	0	1	0
824	1	0	0	1	0	1	0
825	1	0	1	1	0	1	0
826	1	0	1	1	0	1	0
827	1	0	0	1	0	1	0
828	1	0	1	1	0	1	0
829	1	0	0	1	0	1	0
830	1	0	1	1	0	1	0
831	1	0	1	1	0	1	0
832	1	0	1	1	0	1	0
833	1	0	1	1	0	1	0
834	1	0	1	1	0	1	0
835	1	0	0	1	0	1	0
836	1	0	1	1	0	1	0
837	0	0	0	1	0	1	0
838	1	0	1	1	0	1	0
839	1	0	0	1	0	1	0
840	1	0	0	1	0	1	0
841	1	0	0	1	0	1	0
842	1	0	1	1	0	1	0
843	1	0	1	1	0	1	0
844	1	0	1	1	0	1	0
845	1	0	1	1	0	1	0
846	1	0	1	1	0	0	0
847	1	0	1	1	0	1	0
848	0	0	1	1	0	1	0
849	1	0	1	1	0	1	0
850	1	0	0	1	0	0	0
851	1	0	1	1	0	1	0
852	1	0	0	1	0	0	0
853	1	0	0	1	0	1	0
854	1	0	1	1	0	1	0
855	1	0	1	1	0	1	0
856	1	0	1	1	0	1	0
857	1	0	1	1	0	1	0
858	0	0	1	1	0	0	0
859	1	0	1	1	0	1	0
860	1	0	1	1	0	1	0
861	1	0	0	1	0	0	0
862	1	0	0	1	0	0	0
863	1	0	0	1	0	1	0
864	1	0	0	1	0	1	0
865	1	0	1	1	0	1	0
866	1	0	1	1	0	0	0
867	1	0	0	1	0	0	0
868	1	0	0	1	0	1	0
869	1	0	0	1	0	1	1
870	1	0	0	1	0	1	1
871	1	0	0	1	0	1	1
872	1	0	1	1	0	1	1
873	1	0	1	1	0	0	1
874	1	0	1	1	0	0	0
875	1	0	1	1	0	1	0
876	1	0	0	1	0	1	0
877	1	0	0	1	0	1	0
878	1	0	1	1	0	1	0
879	1	0	1	1	0	1	0
880	1	0	1	1	0	1	0
881	1	0	1	1	0	0	0
882	1	0	1	1	0	1	0
883	1	0	1	1	0	1	0
884	1	0	1	1	0	1	0
885	1	0	1	1	0	1	0
886	1	0	0	1	0	1	0
887	1	0	0	1	0	1	0
888	1	0	1	1	0	1	0
889	1	0	0	1	0	1	0
890	0	0	1	1	0	1	0
891	1	0	0	1	0	1	0
892	1	0	1	0	0	1	0
893	1	0	1	1	0	1	0
894	1	0	1	1	0	1	0
895	1	0	1	1	0	1	0
896	1	0	0	1	0	0	0
897	1	0	1	1	0	0	0
898	1	0	1	1	0	0	0
899	1	0	1	1	0	0	0
900	1	0	1	1	0	0	0
901	1	0	1	1	0	1	0
902	1	0	0	1	0	1	0
903	1	0	1	1	0	1	0
904	1	0	1	0	0	1	0
905	1	0	1	0	0	1	0
906	1	0	0	0	0	1	0
907	1	0	1	0	0	1	0
908	1	0	1	0	0	1	0
909	1	0	1	1	0	1	0
910	1	0	0	0	0	0	0
911	1	0	1	0	0	0	0
912	1	0	1	0	0	1	0
913	1	0	1	1	0	0	0
914	1	0	0	0	0	0	0
915	1	0	0	0	0	1	0
916	1	0	1	0	0	1	0
917	1	0	1	0	0	0	0
918	1	0	1	0	0	1	0
919	1	0	0	0	0	1	0
920	1	0	1	0	0	1	0
921	1	0	1	0	0	1	0
922	1	0	0	0	0	1	0
923	1	0	1	0	0	1	0
924	1	0	0	0	0	1	0
925	1	0	0	0	0	1	0
926	1	0	0	0	0	1	0
927	1	0	0	0	0	1	0
928	1	0	1	0	0	1	0
929	1	0	0	0	0	1	0
930	1	0	1	0	0	1	0
931	1	0	0	0	0	1	0
932	1	0	0	0	0	0	0
933	1	0	1	0	0	1	0
934	1	0	0	1	0	1	0
935	1	0	1	0	0	0	0
936	1	0	0	0	0	1	0
937	1	0	1	0	0	1	0
938	1	0	1	1	0	1	0
939	1	0	1	1	0	0	0
940	1	0	1	0	0	1	0
941	1	0	0	0	0	0	0
942	1	0	1	0	0	0	0
943	1	0	1	0	0	1	0
944	1	0	1	0	0	1	0
945	1	0	1	1	0	1	0
946	1	0	1	1	0	1	0
947	1	0	0	0	0	1	0
948	1	0	0	0	0	1	0
949	1	0	0	0	0	0	0
950	1	0	0	1	0	1	0
951	1	0	0	0	0	1	0
952	1	0	1	0	0	0	0
953	0	0	1	0	0	0	0
954	1	0	0	0	0	1	0
955	1	0	0	0	0	1	0
956	1	0	0	0	0	1	0
957	1	0	1	0	0	1	0
958	1	0	0	0	0	1	0
959	1	0	1	0	0	1	0
960	1	0	0	0	0	0	0
961	1	0	1	0	0	0	0
962	1	0	0	0	0	0	0
963	1	0	0	0	0	0	0
964	1	0	0	0	0	0	0
965	1	0	1	0	0	1	0
966	1	0	1	1	0	1	0
967	1	0	0	0	0	1	0
968	1	0	1	0	0	0	0
969	1	0	0	0	0	1	0
970	1	0	0	0	0	1	0
971	1	0	0	0	0	1	0
972	1	0	0	0	0	1	0
973	1	0	1	0	0	1	0
974	1	0	1	0	0	1	0
975	1	0	0	0	0	1	0
976	1	0	0	0	0	1	0
977	1	0	1	0	0	1	0
978	1	0	1	0	0	1	0
979	1	0	1	0	0	1	0
980	1	0	0	0	0	1	0
981	1	0	0	0	0	0	0
982	1	0	1	0	0	1	0
983	1	0	1	0	0	1	0
984	1	0	1	0	0	1	0
985	1	0	1	1	0	1	0
986	1	0	1	1	0	0	0
987	1	0	1	1	0	1	0
988	1	0	0	1	0	1	0
989	1	0	0	1	0	1	0
990	1	0	0	1	0	1	0
991	1	0	0	1	0	1	0
992	1	0	0	1	0	1	0
993	1	0	0	0	0	1	0
994	1	0	0	1	0	1	0
995	1	0	0	1	0	1	0
996	1	0	1	0	0	1	0
997	1	0	0	0	0	1	0
998	1	0	0	0	0	0	0
999	1	0	0	0	0	1	0
1000	1	0	0	0	0	1	0
1001	1	0	0	1	0	1	0
1002	1	0	0	1	0	1	0
1003	1	0	0	1	0	1	0
1004	1	0	0	1	0	1	0
1005	1	0	0	1	0	1	0
1006	1	0	0	1	0	0	0
1007	1	0	0	1	0	1	0
1008	1	0	1	1	0	1	0
1009	1	0	0	1	0	0	0
1010	1	0	0	0	0	1	0
1011	1	0	0	0	0	1	0
1012	1	0	0	0	0	1	0
1013	1	0	0	0	0	1	0
1014	1	0	0	0	0	1	0
1015	1	0	1	0	0	1	0
1016	0	0	0	1	0	1	0
1017	1	0	0	1	0	1	0
1018	1	0	0	0	0	1	0
1019	1	0	1	0	0	1	0
1020	1	0	0	0	0	1	0
1021	1	0	0	0	0	1	0
1022	1	0	1	0	0	1	0
1023	1	0	1	1	0	0	0
1024	1	0	1	0	0	1	0
1025	1	0	0	1	0	1	0
1026	1	0	0	1	0	1	0
1027	1	0	0	1	0	0	0
1028	1	0	0	1	0	1	0
1029	1	0	0	0	0	0	0
1030	1	0	0	1	0	1	0
1031	1	0	1	0	0	1	0
1032	1	0	0	0	0	0	0
1033	1	0	0	0	0	1	0
1034	1	0	0	0	0	1	0
1035	1	0	0	1	0	1	0
1036	1	0	0	1	0	1	0
1037	1	0	0	0	0	1	0
1038	1	0	1	1	0	1	0
1039	1	0	1	0	0	1	0
1040	1	0	0	0	0	1	0
1041	0	0	0	0	0	1	0
1042	1	0	0	0	0	1	0
1043	1	0	1	0	0	1	0
1044	1	0	0	0	0	1	0
1045	1	0	0	0	0	1	0
1046	1	0	1	1	0	1	0
1047	1	0	0	1	0	1	0
1048	1	0	0	0	0	1	0
1049	1	0	0	0	0	1	0
1050	1	0	0	0	0	0	0
1051	1	0	0	0	0	1	0
1052	1	0	1	1	0	1	0
1053	1	0	1	0	0	1	0
1054	1	0	0	0	0	1	0
1055	1	0	0	0	0	0	0
1056	1	0	0	0	0	1	0
1057	1	0	1	0	0	1	0
1058	1	0	0	0	0	0	0
1059	1	0	0	0	0	0	0
1060	1	0	1	0	0	1	0
1061	1	0	0	0	0	1	0
1062	1	0	0	0	0	1	0
1063	1	0	0	0	0	1	0
1064	1	0	1	0	0	1	0
1065	1	0	0	0	0	1	0
1066	1	0	0	0	0	1	0
1067	1	0	0	0	0	1	0
1068	1	0	1	0	0	0	0
1069	1	0	1	0	0	0	0
1070	1	0	1	0	0	1	0
1071	1	0	0	0	0	0	0
1072	1	0	0	0	0	0	0
1073	1	0	0	0	0	0	0
1074	1	0	0	0	0	1	0
1075	1	0	0	1	0	1	0
1076	1	0	0	0	0	1	0
1077	1	0	0	0	0	1	0
1078	1	0	0	1	0	0	0
1079	1	0	0	1	0	0	0
1080	1	0	0	0	0	0	0
1081	1	0	0	1	0	1	0
1082	1	0	1	1	0	1	0
1083	1	0	0	1	0	1	1
1084	1	0	0	1	0	1	0
1085	1	0	0	0	0	1	0
1086	1	0	0	1	0	1	0
1087	1	0	1	0	0	0	0
1088	1	0	0	0	0	0	0
1089	1	0	0	0	0	1	0
1090	1	0	1	1	0	0	0
1091	1	0	0	1	0	0	0
1092	1	0	0	1	0	0	0
1093	1	0	0	1	0	1	0
1094	1	0	0	1	0	0	0
1095	1	0	1	1	0	1	0
1096	1	0	1	1	0	0	0
1097	1	0	0	1	0	1	0
1098	0	0	0	0	0	1	0
1099	1	0	0	0	0	1	0
1100	1	0	1	0	0	0	0
1101	1	0	1	0	0	0	0
1102	1	0	0	0	0	1	0
1103	1	0	0	0	0	0	0
1104	1	0	0	0	0	1	0
1105	0	0	0	0	0	0	0
1106	1	0	0	0	0	1	0
1107	1	0	0	0	0	1	0
1108	1	0	0	1	0	1	0
1109	1	0	0	0	0	1	0
1110	1	0	0	0	0	1	0
1111	1	0	0	0	0	1	0
1112	1	0	0	0	0	1	0
1113	1	0	0	0	0	1	0
1114	1	0	0	0	0	1	0
1115	1	0	0	0	0	1	0
1116	1	0	0	0	0	1	0
1117	1	0	0	0	0	1	0
1118	1	0	0	0	0	1	0
1119	1	0	0	0	0	1	0
1120	1	0	0	0	0	1	0
1121	1	0	0	0	0	1	0
1122	1	0	0	0	0	1	0
1123	1	0	1	0	0	1	0
1124	1	0	1	0	0	1	0
1125	0	0	0	0	0	1	0
1126	1	0	1	0	0	1	0
1127	1	0	0	0	0	0	0
1128	1	0	1	0	0	1	0
1129	1	0	0	0	0	1	0
1130	1	0	1	0	0	1	0
1131	1	0	0	0	0	1	0
1132	1	0	0	0	0	1	0
1133	1	0	0	0	0	1	0
1134	1	0	0	0	0	1	0
1135	1	0	1	0	0	1	0
1136	1	0	0	0	0	1	0
1137	1	0	1	0	0	1	0
1138	1	0	1	0	0	1	0
1139	1	0	0	0	0	1	0
1140	1	0	1	0	0	1	0
1141	1	0	1	0	0	1	0
1142	1	0	0	0	0	1	0
1143	1	0	0	0	0	1	0
1144	1	0	1	0	0	1	0
1145	1	0	0	0	0	1	0
1146	1	0	1	0	0	1	0
1147	1	0	0	0	0	1	0
1148	1	0	1	0	0	1	0
1149	1	0	1	0	0	1	0
1150	1	0	0	0	0	1	0
1151	1	0	1	0	0	1	0
1152	1	0	0	0	0	1	0
1153	1	0	0	0	0	1	0
1154	1	0	1	0	0	1	0
1155	1	0	1	0	0	1	0
1156	1	0	1	0	0	1	0
1157	1	0	1	0	0	1	0
1158	1	0	0	0	0	1	0
1159	1	0	1	0	0	1	0
1160	1	0	1	0	0	1	0
1161	1	0	1	0	0	1	0
1162	1	0	1	0	0	1	0
1163	1	0	0	0	0	1	0
1164	1	0	0	0	0	1	0
1165	1	0	1	0	0	1	0
1166	1	0	1	0	0	1	0
1167	1	0	0	0	0	1	0
1168	1	0	1	0	0	1	0
1169	1	0	0	0	0	1	0
1170	0	0	0	0	0	1	0
1171	1	0	1	0	0	1	0
1172	1	0	1	1	0	1	0
1173	1	0	0	1	0	1	0
1174	1	0	0	0	0	1	0
1175	1	0	0	0	0	1	0
1176	0	0	1	0	0	1	0
1177	1	0	0	0	0	1	0
1178	1	0	0	0	0	1	0
1179	1	0	0	0	0	1	0
1180	1	0	0	0	0	1	0
1181	1	0	0	0	0	1	0
1182	1	0	0	0	0	1	0
1183	1	0	0	0	0	1	0
1184	1	0	0	0	0	1	0
1185	1	0	0	0	0	1	0
1186	1	0	0	0	0	1	0
1187	1	0	0	0	0	1	0
1188	1	0	1	0	0	1	0
1189	1	0	0	0	0	1	0
1190	0	0	0	0	0	1	0
1191	1	0	1	0	0	1	0
1192	1	0	0	0	0	1	0
1193	1	0	0	0	0	1	0
1194	1	0	0	0	0	1	0
1195	1	0	0	0	0	1	0
1196	1	0	0	0	0	1	0
1197	1	0	0	0	0	1	0
1198	1	0	0	0	0	1	0
1199	1	0	1	0	0	1	0
1200	1	0	1	0	0	1	0
1201	1	0	0	0	0	1	0
1202	1	0	0	0	0	1	0
1203	1	0	0	0	0	1	0
1204	1	0	1	0	0	1	0
1205	1	0	0	0	0	1	0
1206	1	0	0	0	0	1	0
1207	1	0	0	0	0	1	0
1208	1	0	1	0	0	1	0
1209	1	0	1	0	0	1	0
1210	1	0	0	0	0	1	0
1211	1	0	1	0	0	1	0
1212	1	0	1	0	0	1	0
1213	1	0	0	0	0	1	0
1214	1	0	0	0	0	1	0
1215	1	0	0	0	0	1	0
1216	1	0	0	0	0	1	0
1217	1	0	0	0	0	1	0
1218	0	0	0	0	0	1	0
1219	1	0	0	0	0	1	0
1220	1	0	0	0	0	1	0
1221	1	0	1	0	0	1	0
1222	1	0	0	0	0	1	0
1223	0	0	1	0	0	1	0
1224	1	0	0	0	0	1	0
1225	1	0	0	0	0	1	0
1226	1	0	0	0	0	1	0
1227	1	0	0	0	0	1	0
1228	1	0	1	0	0	1	0
1229	1	0	1	0	0	1	0
1230	1	0	1	0	0	1	0
1231	1	0	0	0	0	1	0
1232	1	0	1	0	0	1	0
1233	1	0	1	0	0	1	0
1234	1	0	1	0	0	1	0
1235	1	0	0	0	0	1	0
1236	1	0	1	0	0	1	0
1237	1	0	1	0	0	1	0
1238	1	0	1	0	0	1	0
1239	1	0	1	0	0	1	0
1240	1	0	1	0	0	1	0
1241	1	0	0	0	0	1	0
1242	1	0	1	0	0	1	0
1243	1	0	1	0	0	1	0
1244	1	0	1	0	0	1	0
1245	1	0	1	0	0	1	0
1246	1	0	1	0	0	1	0
1247	1	0	0	0	0	1	0
1248	1	0	0	0	0	1	0
1249	1	0	0	0	0	1	0
1250	1	0	0	0	0	1	0
1251	1	0	1	0	0	1	0
1252	1	0	0	0	0	1	0
1253	1	0	0	0	0	1	0
1254	1	0	1	0	0	1	0
1255	1	0	0	0	0	1	0
1256	1	0	0	0	0	1	0
1257	1	0	0	0	0	1	0
1258	1	0	0	0	0	1	0
1259	1	0	1	0	0	1	0
1260	1	0	0	0	0	1	0
1261	1	0	0	0	0	1	0
1262	1	0	0	0	0	1	0
1263	1	0	1	0	0	1	0
1264	1	0	0	0	0	1	0
1265	1	0	0	0	0	1	0
1266	1	0	0	0	0	1	0
1267	1	0	0	0	0	1	0
1268	1	0	0	0	0	1	0
1269	1	0	0	0	0	1	0
1270	1	0	0	0	0	1	0
1271	1	0	1	0	0	1	0
1272	1	0	0	0	0	1	0
1273	1	0	0	0	0	1	0
1274	1	0	0	0	0	1	0
1275	1	0	1	0	0	1	0
1276	1	0	1	0	0	1	0
1277	1	0	1	0	0	1	0
1278	1	0	1	0	0	1	0
1279	1	0	1	0	0	1	0
1280	1	0	1	0	0	1	0
1281	1	0	1	0	0	1	0
1282	1	0	1	0	0	1	0
1283	1	0	1	0	0	1	0
1284	1	0	0	0	0	1	0
1285	1	0	0	0	0	1	0
1286	1	0	0	0	0	1	0
1287	1	0	0	0	0	1	0
1288	1	0	1	0	0	1	0
1289	1	0	1	0	0	1	0
1290	1	0	0	0	0	1	0
1291	1	0	1	0	0	1	0
1292	1	0	1	0	0	1	0
1293	1	0	0	0	0	1	0
1294	1	0	1	0	0	1	0
1295	1	0	1	0	0	1	0
1296	1	0	0	0	0	1	0
1297	1	0	0	0	0	1	0
1298	1	0	1	0	0	1	0
1299	1	0	0	1	0	1	0
1300	1	0	0	1	0	1	0
1301	1	0	0	1	0	1	0
1302	1	0	0	1	0	1	0
1303	1	0	0	1	0	1	0
1304	1	0	0	1	0	1	0
1305	1	0	1	1	0	1	0
1306	1	0	0	1	0	1	0
1307	1	0	1	1	0	1	0
1308	1	0	0	1	0	1	0
1309	1	0	1	1	0	1	0
1310	1	0	0	1	0	1	0
1311	1	0	0	1	0	1	0
1312	1	0	1	1	0	1	0
1313	1	0	0	1	0	1	0
1314	1	0	0	1	0	1	0
1315	1	0	0	1	0	1	0
1316	1	0	0	1	0	1	0
1317	1	0	0	1	0	1	0
1318	1	0	1	1	0	1	0
1319	1	0	0	1	0	1	0
1320	1	0	0	1	0	1	0
1321	1	0	0	1	0	1	0
1322	1	0	1	1	0	1	0
1323	1	0	1	1	0	1	0
1324	1	0	0	1	0	1	0
1325	1	0	0	1	0	1	0
1326	1	0	0	1	0	1	0
1327	1	0	0	1	0	1	0
1328	1	0	0	1	0	1	0
1329	1	0	0	1	0	1	0
1330	1	0	0	1	0	1	0
1331	1	0	1	1	0	1	0
1332	1	0	0	1	0	1	0
1333	1	0	0	1	0	1	0
1334	1	0	0	1	0	1	0
1335	1	0	0	1	0	1	0
1336	1	0	0	1	0	1	0
1337	1	0	0	1	0	1	0
1338	1	0	0	1	0	1	0
1339	1	0	0	1	0	1	0
1340	1	0	0	1	0	1	0
1341	1	0	0	1	0	1	0
1342	1	0	0	1	0	1	0
1343	1	0	0	1	0	1	0
1344	1	0	0	1	0	1	0
1345	1	0	0	1	0	1	0
1346	1	0	0	1	0	1	0
1347	1	0	0	1	0	1	0
1348	1	0	0	1	0	1	0
1349	1	0	0	1	0	1	0
1350	1	0	0	1	0	1	0
1351	1	0	0	1	0	1	0
1352	1	0	0	1	0	1	0
1353	1	0	0	1	0	1	0
1354	1	0	0	1	0	1	0
1355	1	0	0	1	0	1	0
1356	1	0	0	1	0	1	0
1357	1	0	0	1	0	1	0
1358	1	0	0	1	0	1	0
1359	1	0	0	1	0	1	0
1360	1	0	0	1	0	1	0
1361	1	0	0	1	0	1	0
1362	1	0	0	1	0	1	0
1363	1	0	0	1	0	1	0
1364	1	0	0	1	0	1	0
1365	1	0	0	1	0	1	0
1366	1	0	0	1	0	1	0
1367	1	0	0	1	0	1	0
1368	1	0	0	1	0	1	0
1369	1	0	0	1	0	1	0
1370	1	0	0	1	0	1	0
1371	1	0	0	1	0	1	0
1372	1	0	0	1	0	1	0
1373	1	0	0	1	0	1	0
1374	1	0	0	1	0	1	0
1375	1	0	0	1	0	1	0
1376	1	0	0	1	0	1	0
1377	1	0	0	1	0	1	0
1378	1	0	0	1	0	1	0
1379	1	0	0	1	0	1	0
1380	1	0	0	1	0	1	0
1381	1	0	0	1	0	1	0
1382	1	0	0	1	0	1	0
1383	1	0	0	1	0	1	0
1384	1	0	0	1	0	1	0
1385	1	0	0	1	0	1	0
1386	0	0	0	1	0	1	0
1387	0	0	0	1	0	1	0
1388	1	0	0	1	0	1	0
1389	0	0	0	1	0	1	0
1390	1	0	0	1	0	1	0
1391	1	0	0	1	0	1	0
1392	1	0	0	1	0	1	0
1393	1	0	0	1	0	1	0
1394	1	0	0	1	0	1	0
1395	1	0	0	1	0	1	0
1396	1	0	0	1	0	1	0
1397	1	0	0	1	0	1	0
1398	1	0	0	1	0	1	0
1399	1	0	0	1	0	1	0
1400	1	0	0	1	0	1	0
1401	1	0	0	1	0	1	0
1402	1	0	0	1	0	1	0
1403	1	0	0	1	0	1	0
1404	1	0	0	1	0	1	0
1405	1	0	0	1	0	1	0
1406	1	0	0	1	0	1	0
1407	1	0	0	1	0	1	0
1408	0	0	0	1	0	1	0
1409	1	0	0	1	0	1	0
1410	1	0	0	1	0	1	0
1411	1	0	0	1	0	1	0
1412	1	0	0	1	0	1	0
1413	1	0	0	1	0	1	0
1414	1	0	0	1	0	1	0
1415	0	0	0	1	0	1	0
1416	1	0	0	1	0	1	0
1417	1	0	0	1	0	1	0
1418	1	0	0	1	0	1	0
1419	1	0	0	1	0	1	0
1420	1	0	0	1	0	1	0
1421	1	0	0	1	0	1	0
1422	1	0	0	1	0	1	0
1423	1	0	0	1	0	1	0
1424	1	0	0	1	0	1	0
1425	1	0	0	1	0	1	0
1426	1	0	0	1	0	1	0
1427	1	0	0	1	0	1	0
1428	1	0	0	1	0	1	0
1429	1	0	0	1	0	1	0
1430	1	0	0	1	0	1	0
1431	1	0	0	1	0	1	0
1432	1	0	0	1	0	1	0
1433	1	0	0	1	0	1	0
1434	1	0	0	1	0	1	0
1435	1	0	0	1	0	1	0
1436	1	0	0	1	0	1	0
1437	1	0	0	1	0	1	0
1438	1	0	0	1	0	1	0
1439	1	0	0	1	0	1	0
1440	1	0	0	1	0	1	0
1441	1	0	0	1	0	1	0
1442	1	0	0	1	0	1	0
1443	1	0	0	1	0	1	0
1444	1	0	0	1	0	1	0
1445	1	0	0	1	0	1	0
1446	1	0	0	1	0	1	0
1447	1	0	0	1	0	1	0
1448	1	0	0	1	0	1	0
1449	1	0	0	1	0	1	0
1450	1	0	0	1	0	1	0
1451	1	0	0	1	0	1	0
1452	1	0	0	1	0	1	0
1453	1	0	0	1	0	1	0
1454	1	0	0	1	0	1	0
1455	1	0	0	1	0	1	0
1456	1	0	0	1	0	1	0
1457	1	0	0	1	0	1	0
1458	1	0	0	1	0	1	0
1459	1	0	0	1	0	1	0
1460	1	0	0	1	0	1	0
1461	1	0	0	1	0	1	0
1462	1	0	0	1	0	1	0
1463	1	0	0	1	0	1	0
1464	1	0	0	1	0	1	0
1465	1	0	0	1	0	1	0
1466	1	0	0	1	0	1	0
1467	1	0	0	1	0	1	0
1468	1	0	0	1	0	1	0
1469	1	0	0	1	0	1	0
1470	1	0	0	1	0	1	0
1471	1	0	0	1	0	1	0
1472	1	0	0	1	0	1	0
1473	1	0	0	1	0	1	0
1474	1	0	0	1	0	1	0
1475	1	0	0	1	0	1	0
1476	1	0	0	1	0	1	0
1477	1	0	0	1	0	1	0
1478	1	0	0	1	0	1	0
1479	1	0	0	1	0	1	0
1480	1	1	0	1	0	1	0
1481	1	0	0	1	0	1	0
1482	1	0	0	1	1	1	0
1483	1	0	0	1	0	1	0
1484	1	0	0	1	0	1	0
1485	1	0	0	1	0	1	0
1486	1	0	0	1	0	1	0
1487	1	0	0	1	0	1	0
1488	0	0	0	1	0	1	0
1489	1	0	0	1	0	1	0
1490	1	0	0	1	0	1	0
1491	1	0	0	1	0	1	0
1492	1	0	0	1	0	1	0
1493	1	0	0	1	0	1	0
1494	1	0	0	1	0	1	0
1495	1	0	0	1	0	1	0
1496	1	0	0	1	0	1	0
1497	1	0	0	1	0	1	0
1498	1	0	0	1	0	1	0
1499	1	0	0	1	0	1	0
1500	1	0	0	1	0	1	0
1501	1	0	0	1	0	1	0
1502	1	0	0	1	0	1	0
1503	1	0	0	1	0	1	0
1504	1	0	0	1	0	1	0
1505	1	0	0	1	0	1	0
1506	1	0	0	1	0	1	0
1507	1	0	0	1	0	1	0
1508	1	0	0	1	0	1	0
1509	1	0	0	1	0	1	0
1510	1	0	0	1	0	1	0
1511	1	0	0	1	0	1	0
1512	1	0	0	1	0	1	0
1513	1	0	0	1	0	1	0
1514	1	0	0	1	0	1	0
1515	1	0	0	1	0	1	0
1516	1	0	0	1	0	1	0
1517	1	0	0	1	0	1	0
1518	1	0	0	1	0	1	0
1519	0	0	0	1	0	1	0
1520	1	0	0	1	0	1	0
1521	1	0	0	1	0	1	0
1522	1	0	0	1	0	1	0
1523	1	0	0	1	1	1	0
1524	1	0	0	1	0	1	0
1525	1	0	0	1	0	1	0
1526	1	0	0	1	0	1	0
1527	1	0	0	1	0	1	0
1528	1	0	0	1	0	1	0
1529	1	0	0	1	0	1	0
1530	1	0	0	1	0	1	0
1531	1	0	0	1	0	1	0
1532	1	0	0	1	0	1	0
1533	1	0	0	1	0	1	0
1534	1	0	0	1	0	1	0
1535	1	0	0	1	0	1	0
1536	1	0	0	1	0	1	0
1537	1	0	0	1	0	1	0
1538	0	0	0	1	0	1	0
1539	1	0	0	1	0	1	0
1540	1	0	0	1	1	1	0
1541	1	0	0	1	0	1	0
1542	1	0	0	1	0	1	0
1543	1	0	0	1	0	1	0
1544	1	0	0	1	0	1	0
1545	1	0	0	1	0	1	0
1546	0	0	0	1	0	1	0
1547	1	0	0	1	1	1	0
1548	0	0	0	1	0	1	0
1549	1	0	0	1	0	1	0
1550	1	0	0	1	0	1	0
1551	1	0	0	1	0	1	0
1552	1	0	0	1	0	1	0
1553	1	0	0	1	0	1	0
1554	1	0	0	1	0	1	0
1555	1	0	0	1	1	1	0
1556	1	0	0	1	0	1	0
1557	1	0	0	1	0	1	0
1558	1	0	0	1	0	1	0
1559	1	0	0	1	0	1	0
1560	1	0	0	1	0	1	0
1561	0	0	0	1	0	1	0
1562	1	0	0	1	0	1	0
1563	1	0	0	1	0	1	0
1564	1	0	0	1	0	1	0
1565	1	0	0	1	0	1	0
1566	1	0	0	1	0	1	0
1567	1	0	0	1	0	1	0
1568	1	0	0	1	0	1	0
1569	1	0	0	1	0	1	0
1570	1	0	0	1	0	1	0
1571	1	0	0	1	0	1	0
1572	1	0	0	1	0	1	0
1573	1	0	0	1	0	1	0
1574	1	0	0	1	0	1	0
1575	1	0	0	1	0	1	0
1576	1	0	0	1	0	1	0
1577	1	0	0	1	0	1	0
1578	1	0	0	1	0	1	0
1579	1	0	0	1	0	1	0
1580	1	0	0	1	0	1	0
1581	1	0	0	1	0	1	0
1582	1	0	0	1	0	1	0
1583	1	0	0	1	0	1	0
1584	1	0	0	1	0	1	0
1585	1	0	0	1	0	1	0
1586	1	0	0	1	0	1	0
1587	1	0	0	1	0	1	0
1588	1	0	0	1	1	1	0
1589	1	0	0	1	1	1	0
1590	1	0	0	1	0	1	0
1591	1	0	0	1	0	1	0
1592	1	0	0	1	0	1	0
1593	1	0	0	1	0	1	0
1594	1	0	0	1	0	1	0
1595	1	0	0	1	0	1	0
1596	1	0	0	1	0	1	0
1597	1	0	0	1	0	1	0
1598	0	0	0	1	0	1	0
1599	1	0	0	1	0	1	0
1600	1	0	0	1	0	1	0
1601	1	0	0	1	0	1	0
1602	1	0	0	1	0	1	0
1603	1	0	0	1	0	1	0
1604	1	0	0	1	0	1	0
1605	1	0	0	1	0	1	0
1606	1	0	0	1	0	1	0
1607	1	0	0	1	0	1	0
1608	1	0	0	1	0	1	0
1609	1	0	0	1	0	1	0
1610	1	0	0	1	0	1	0
1611	1	0	0	1	0	1	0
1612	1	0	0	1	0	1	0
1613	1	0	0	1	0	1	0
1614	1	0	0	1	0	1	0
1615	1	0	0	1	0	1	0
1616	1	0	0	1	0	1	0
1617	1	0	0	1	0	1	0
1618	1	0	0	1	0	1	0
1619	1	0	0	1	0	1	0
1620	1	0	0	1	0	1	0
1621	1	0	0	1	0	1	0
1622	1	0	0	1	0	1	0
1623	1	0	0	1	0	1	0
1624	1	0	0	1	0	1	0
1625	1	0	0	1	0	1	0
1626	1	0	0	1	0	1	0
1627	1	0	0	1	0	1	0
1628	1	0	0	1	0	1	0
1629	1	0	0	1	0	1	0
1630	1	0	0	1	0	1	0
1631	1	0	0	1	0	1	0
1632	1	0	0	1	0	1	0
1633	1	0	0	0	0	1	0
1634	1	0	0	1	0	1	0
1635	1	0	0	1	0	1	0
1636	1	0	0	1	0	1	0
1637	1	0	0	1	0	1	0
1638	1	0	0	1	0	1	0
1639	1	0	0	1	0	1	0
1640	1	0	0	1	0	1	0
1641	1	0	0	1	0	1	0
1642	1	0	0	1	0	1	0
1643	1	0	0	1	0	1	0
1644	1	0	0	1	0	1	0
1645	1	0	0	1	0	1	0
1646	1	0	0	1	0	1	0
1647	0	0	0	1	0	1	0
1648	1	0	0	1	0	1	0
1649	1	0	0	1	1	1	0
1650	1	0	0	1	0	1	0
1651	1	0	0	1	0	1	0
1652	1	0	0	1	0	1	0
1653	1	0	0	1	0	1	0
1654	1	0	0	1	0	1	0
1655	1	0	0	1	0	1	0
1656	1	0	0	1	0	1	0
1657	1	0	0	1	0	1	0
1658	1	0	0	1	0	1	0
1659	1	0	0	1	0	1	0
1660	1	0	0	1	0	1	0
1661	1	0	0	1	0	1	0
1662	1	0	0	1	0	1	0
1663	1	0	0	1	0	1	0
1664	1	0	0	1	0	1	0
1665	1	0	0	1	0	1	0
1666	1	0	0	1	0	1	0
1667	1	0	0	1	0	1	0
1668	1	0	0	1	0	1	0
1669	1	0	0	1	0	1	0
1670	1	0	0	1	0	1	0
1671	1	0	0	1	0	1	0
1672	1	0	0	1	0	1	0
1673	1	0	0	1	0	1	0
1674	1	0	0	1	0	1	0
1675	1	0	0	1	0	1	0
1676	1	0	0	1	0	1	0
1677	1	0	0	1	0	1	0
1678	1	0	0	1	0	1	0
1679	1	0	0	1	0	1	0
1680	1	0	0	1	0	1	0
1681	1	0	0	1	0	1	0
1682	1	0	0	1	0	1	0
1683	1	0	0	1	0	1	0
1684	1	0	0	1	0	1	0
1685	1	0	0	1	0	1	0
1686	1	0	0	1	0	1	0
1687	1	0	0	1	0	1	0
1688	1	0	0	1	0	1	0
1689	1	0	0	1	0	1	0
1690	1	0	0	1	0	1	0
1691	1	0	0	1	0	1	0
1692	1	0	0	1	0	1	0
1693	1	0	0	1	0	1	0
1694	1	0	0	1	0	1	0
1695	1	0	0	1	0	1	0
1696	1	0	0	1	0	1	0
1697	1	0	0	1	0	1	0
1698	1	0	0	1	0	1	0
1699	0	0	0	1	0	1	0
1700	1	0	0	1	0	1	0
1701	1	0	0	1	0	1	0
1702	1	0	0	1	0	1	0
1703	1	0	0	1	0	1	0
1704	1	0	0	1	0	1	0
1705	1	0	0	1	0	1	0
1706	1	0	0	1	1	1	0
1707	1	0	0	0	0	1	0
1708	1	0	0	1	0	1	0
1709	1	0	0	0	0	1	0
1710	1	0	0	0	0	1	0
1711	1	0	0	0	0	1	0
1712	1	0	0	0	0	1	0
1713	0	0	0	1	0	1	0
1714	1	0	0	0	0	1	0
1715	1	0	0	0	0	1	0
1716	1	0	0	0	0	1	0
1717	1	0	0	0	0	1	0
1718	1	0	0	0	0	1	0
1719	1	0	0	0	0	1	0
1720	1	0	0	0	1	1	0
1721	1	0	0	0	0	1	0
1722	1	0	0	0	0	1	0
1723	1	0	0	0	0	1	0
1724	1	0	0	0	0	1	0
1725	1	0	0	0	1	1	0
1726	1	0	0	0	1	1	0
1727	1	0	0	0	0	1	0
1728	1	0	0	0	0	1	0
1729	1	0	0	0	1	1	0
1730	1	0	0	0	0	1	0
1731	1	0	0	0	1	1	0
1732	1	0	0	0	1	1	0
1733	1	0	0	0	0	1	0
1734	1	0	0	0	0	1	0
1735	1	0	0	0	0	1	0
1736	1	0	0	1	1	1	0
1737	1	0	0	0	1	1	0
1738	1	0	0	0	0	1	0
1739	1	0	0	0	0	1	0
1740	1	0	0	0	1	1	0
1741	1	0	0	0	1	1	0
1742	1	0	0	0	0	1	0
1743	1	0	0	1	1	1	0
1744	1	0	0	0	1	1	0
1745	1	0	0	0	1	1	0
1746	1	0	0	0	0	1	0
1747	1	0	0	1	1	1	0
1748	1	0	0	0	0	1	0
1749	1	0	0	0	0	1	0
1750	1	0	0	0	1	1	0
1751	0	0	0	0	0	1	0
1752	1	0	0	1	0	1	0
1753	1	0	0	0	0	1	0
1754	1	0	0	0	1	1	0
1755	1	0	0	0	0	1	0
1756	1	0	0	0	1	1	0
1757	1	0	0	0	0	1	0
1758	1	0	0	1	1	1	0
1759	1	0	0	0	1	1	0
1760	1	0	0	0	1	1	0
1761	1	0	0	1	1	1	0
1762	1	0	0	0	0	1	0
1763	1	0	0	0	0	1	0
1764	1	0	0	0	1	1	0
1765	1	0	0	0	1	1	0
1766	1	0	0	0	1	1	0
1767	1	0	0	1	0	1	0
1768	1	0	0	0	0	1	0
1769	1	0	0	0	1	1	0
1770	1	0	0	0	0	1	0
1771	1	0	0	0	0	1	0
1772	0	0	0	0	1	1	0
1773	1	0	0	0	1	1	0
1774	1	0	0	0	1	1	0
1775	1	0	0	0	1	1	0
1776	1	0	0	0	0	1	0
1777	1	0	0	0	0	1	0
1778	1	0	0	0	1	1	0
1779	1	0	0	0	0	1	0
1780	1	0	0	0	0	1	0
1781	1	0	0	0	0	1	0
1782	1	0	0	0	0	1	0
1783	0	0	0	0	1	1	0
1784	1	0	0	0	1	1	0
1785	0	0	0	0	0	1	0
1786	1	0	0	0	0	1	0
1787	1	0	0	0	0	1	0
1788	1	0	0	0	0	1	0
1789	1	0	0	0	0	1	0
1790	1	0	0	0	0	1	0
1791	0	0	0	0	0	1	0
1792	1	0	0	0	0	1	0
1793	1	0	0	0	0	1	0
1794	0	0	0	0	0	1	0
1795	1	0	0	0	0	1	0
1796	1	0	0	0	0	1	0
1797	1	0	0	0	0	1	0
1798	1	0	0	0	0	1	0
1799	1	0	0	0	0	1	0
1800	1	0	0	0	0	1	0
1801	1	0	0	1	0	1	0
1802	1	0	0	0	0	1	0
1803	1	0	0	0	0	1	0
1804	1	0	0	0	0	1	0
1805	1	0	0	0	0	1	0
1806	1	0	0	0	0	1	0
1807	1	0	0	0	0	1	0
1808	1	0	0	0	0	1	0
1809	1	0	0	0	0	1	0
1810	1	0	0	0	0	1	0
1811	1	0	0	0	0	1	0
1812	1	0	0	1	0	1	0
1813	0	0	0	0	0	1	0
1814	1	0	0	0	0	1	0
1815	1	0	0	0	0	1	0
1816	1	0	0	0	1	1	0
1817	1	0	0	0	0	1	0
1818	1	0	0	0	0	1	0
1819	1	0	0	0	0	1	0
1820	1	0	0	0	0	1	0
1821	1	0	0	0	0	1	0
1822	1	0	0	0	0	1	0
1823	1	0	0	0	0	1	0
1824	1	0	0	0	0	1	0
1825	1	0	0	0	0	1	0
1826	1	0	0	0	0	1	0
1827	1	0	0	0	0	1	0
1828	0	0	0	0	1	1	0
1829	1	0	0	0	0	1	0
1830	1	0	0	0	0	1	0
1831	1	0	0	0	0	1	0
1832	1	0	0	0	0	1	0
1833	1	0	0	0	0	1	0
1834	1	0	0	0	0	1	0
1835	1	0	0	0	0	1	0
1836	1	0	0	0	0	1	0
1837	1	0	0	1	0	1	0
1838	1	0	0	0	0	1	0
1839	1	0	0	0	0	1	0
1840	1	0	0	0	0	1	0
1841	1	0	0	0	0	1	0
1842	1	0	0	0	0	1	0
1843	0	0	0	0	0	1	0
1844	1	0	0	0	0	1	0
1845	1	0	0	0	1	1	0
1846	1	0	0	0	0	1	0
1847	1	0	0	0	0	1	0
1848	1	0	0	0	0	1	0
1849	1	0	0	0	0	1	0
1850	1	0	0	0	0	1	0
1851	1	0	0	0	0	1	0
1852	0	0	0	0	0	1	0
1853	1	0	0	0	0	1	0
1854	0	0	0	0	1	1	0
1855	1	0	0	0	0	1	0
1856	0	0	0	0	0	1	0
1857	1	0	0	0	0	1	0
1858	1	0	0	0	0	1	0
1859	1	0	0	0	0	1	0
1860	1	0	0	0	0	1	0
1861	1	0	0	0	0	1	0
1862	0	0	0	0	0	1	0
1863	1	0	0	0	0	1	0
1864	1	0	0	0	0	1	0
1865	1	0	0	0	0	1	0
1866	1	0	0	0	0	1	0
1867	1	0	0	0	0	1	0
1868	1	0	0	1	0	1	0
1869	1	0	0	0	0	1	0
1870	1	0	0	0	0	1	0
1871	1	0	0	0	0	1	0
1872	1	0	0	0	0	1	0
1873	1	0	0	0	0	1	0
1874	1	0	0	0	0	1	0
1875	1	0	0	0	0	1	0
1876	1	0	0	0	0	1	0
1877	1	0	0	1	0	1	0
1878	1	0	0	0	0	1	0
1879	1	0	0	0	0	1	0
1880	1	0	0	0	0	1	0
1881	1	0	0	1	0	1	0
1882	1	0	0	1	0	1	0
1883	1	0	0	1	0	1	0
1884	1	0	0	1	0	1	0
1885	1	0	0	1	0	1	0
1886	1	0	0	1	0	1	0
1887	1	0	0	1	0	1	0
1888	1	0	0	1	0	1	0
1889	1	0	0	1	0	1	0
1890	1	0	0	1	0	1	0
1891	1	0	0	1	0	1	0
1892	1	0	0	1	0	1	0
1893	1	0	0	1	0	1	0
1894	1	0	0	1	0	1	0
1895	1	0	0	1	0	1	0
1896	1	0	0	1	0	1	0
1897	1	0	0	1	0	1	0
1898	1	0	0	1	0	1	0
1899	1	0	0	1	0	1	0
1900	1	0	0	1	0	1	0
1901	1	0	0	1	0	1	0
1902	1	0	0	1	0	1	0
1903	1	0	0	1	0	1	0
1904	1	0	0	1	0	1	0
1905	1	0	0	1	0	1	0
1906	1	0	0	1	0	1	0
1907	1	0	0	1	0	1	0
1908	1	0	0	1	1	1	0
1909	1	0	0	0	0	1	0
1910	1	0	0	0	0	1	0
1911	1	0	0	0	0	1	0
1912	1	0	0	0	0	1	0
1913	1	0	0	0	0	1	0
1914	1	0	0	0	0	1	0
1915	0	0	0	0	1	1	0
1916	1	0	0	0	0	1	0
1917	1	0	0	0	0	1	0
1918	1	0	0	0	0	1	0
1919	1	0	0	0	1	1	0
1920	1	0	0	0	0	1	0
1921	0	0	0	0	0	1	0
1922	0	0	0	0	0	1	0
1923	1	0	0	1	0	1	0
1924	1	0	0	0	0	1	0
1925	1	0	0	0	0	1	0
1926	1	0	0	0	1	1	0
1927	1	0	0	0	0	1	0
1928	1	0	0	0	0	1	0
1929	1	0	0	0	0	1	0
1930	1	0	0	0	0	1	0
1931	1	0	0	0	0	1	0
1932	1	0	0	0	0	1	0
1933	1	0	0	0	0	1	0
1934	1	0	0	0	0	1	0
1935	1	0	0	0	0	1	0
1936	1	0	0	0	0	1	0
1937	1	0	0	0	0	1	0
1938	1	0	0	0	0	1	0
1939	1	0	0	0	0	1	0
1940	1	0	0	0	0	1	0
1941	1	0	0	0	0	1	0
1942	1	0	0	0	0	1	0
1943	1	0	0	0	0	1	0
1944	1	0	0	0	0	1	0
1945	1	0	0	0	0	1	0
1946	1	0	0	0	0	1	0
1947	1	0	0	0	0	1	0
1948	1	0	0	0	0	1	0
1949	1	0	0	0	1	1	0
1950	1	0	0	0	0	1	0
1951	1	0	0	0	0	1	0
1952	1	0	0	0	0	1	0
1953	1	0	0	1	0	1	0
1954	1	0	0	0	0	1	0
1955	1	0	0	0	0	1	0
1956	1	0	0	0	0	1	0
1957	1	0	0	0	0	1	0
1958	1	0	0	0	0	1	0
1959	1	0	0	0	0	1	0
1960	1	0	0	0	0	1	0
1961	1	0	0	0	0	1	0
1962	1	0	0	0	0	1	0
1963	1	0	0	0	0	1	0
1964	1	0	0	0	0	1	0
1965	1	0	0	0	0	1	0
1966	0	0	0	0	0	1	0
1967	1	0	0	0	0	1	0
1968	1	0	0	0	0	1	0
1969	1	0	0	0	0	1	0
1970	1	0	0	0	0	1	0
1971	1	0	0	0	0	1	0
1972	1	0	0	0	0	1	0
1973	1	0	0	0	0	1	0
1974	1	0	0	0	0	1	0
1975	1	0	0	0	0	1	0
1976	1	0	0	0	0	1	0
1977	1	0	0	0	0	1	0
1978	1	0	0	0	0	1	0
1979	1	0	0	0	0	1	0
1980	1	0	0	0	1	1	0
1981	1	0	0	0	0	1	0
1982	1	0	0	0	0	1	0
1983	1	0	0	0	0	1	0
1984	1	0	0	0	0	1	0
1985	1	0	0	0	0	1	0
1986	1	0	0	0	0	1	0
1987	1	0	0	0	0	1	0
1988	1	0	0	0	0	1	0
1989	1	0	0	0	0	1	0
1990	1	0	0	0	0	1	0
1991	1	0	0	0	0	1	0
1992	1	0	0	0	1	1	0
1993	1	0	0	0	0	1	0
1994	1	0	0	0	0	1	0
1995	1	0	0	0	0	1	0
1996	1	0	0	0	0	1	0
1997	1	0	0	0	0	1	0
[truncated: 3,003 more rows]

## Sheet: Fig. 6c
	Distance (Å)
Time (ns)	run1	run2	run3
0	8.02	7.09	4.66
1	7.07	7.02	4.81
2	7.67	7.24	4.97
3	7.45	6.5	5.43
4	7.98	6.51	6.92
5	7.93	6.65	5.42
6	6.78	5.91	5.4
7	7.97	7.26	5.86
8	7.89	7.42	5.97
9	8.04	7.27	5.4
10	7.78	6.65	4.88
11	8.39	7	4.54
12	7.81	6.53	5.43
13	8.18	6.84	4.67
14	7.88	6.66	5.06
15	8.53	7.55	4.48
16	7.88	6.28	4.49
17	8.33	7.48	4.82
18	8.49	7.77	4.07
19	7.57	7.21	4.78
20	7.85	6.56	4.19
21	8.02	7.17	4.27
22	8.05	7.2	4.23
23	8.56	6.62	4.92
24	7.94	8.38	4.4
25	8.42	6.89	4.22
26	7.7	8.17	4.94
27	8.04	7.24	4.63
28	7.59	7.58	5.34
29	7.69	7.51	3.84
30	7.92	7.32	4.29
31	8.38	7.68	4.92
32	7.22	7.5	4.62
33	8.12	7.15	4.53
34	7.1	6.78	4.62
35	7.27	7.29	4.52
36	6.88	7.88	4.65
37	8.05	6.64	4.16
38	7.4	7.11	4.42
39	7.74	7.54	4.28
40	7.57	7.32	3.54
41	8.66	6.39	4.32
42	8.39	7.44	4.08
43	8.76	6.4	4.5
44	8.2	7.13	5.22
45	7.99	7.13	3.87
46	7.74	7.2	5.23
47	7.6	7.1	4.23
48	7.91	7.97	4.25
49	7.97	7.31	4.44
50	8.6	8.31	5.37
51	8.32	7.01	4.5
52	8.21	7.41	5.06
53	7.74	7.76	4.41
54	7.18	7.33	4.95
55	8.23	6.69	4.88
56	8.05	7.67	5.22
57	7.84	7.78	5.78
58	8.02	7.64	6.16
59	8.02	7.32	6.24
60	8.24	7.53	5.39
61	7.72	6.69	5.65
62	7.77	6.83	5.12
63	7.77	7.36	5.14
64	7.6	7.53	5.22
65	8.03	7.72	5.29
66	7.53	7.19	3.98
67	7.64	7.05	4.63
68	8.73	7.48	3.89
69	7.7	7.7	4.08
70	7.47	6.96	4.6
71	8.33	7.94	4.88
72	8.06	6.73	4.77
73	7.94	6.81	5.19
74	8.23	7.68	3.94
75	8.25	7.66	4.38
76	7.76	7.44	4.82
77	8.24	7.73	3.88
78	8.1	6.97	4.64
79	7.32	5.6	4.83
80	8.35	7.39	4.45
81	7.59	6.92	4.79
82	7.67	6.91	5.17
83	8.23	7.38	4.68
84	8.02	7.17	4.72
85	7.67	6.94	5.17
86	8.3	7.6	4.56
87	7.97	7.64	5.21
88	7.55	8.24	5.11
89	8.05	7.01	4.69
90	7.66	6.95	6.48
91	7.66	7.44	5.59
92	8.06	7.7	5.66
93	7.22	7.08	6.19
94	7.04	7.41	5
95	7.22	7.34	5.55
96	7.93	7.59	5.55
97	7.38	8.08	5.98
98	7.9	7.97	6.51
99	6.61	8.45	5.5
100	7.21	8.02	6.07
101	7.93	7.48	5.98
102	7.82	7.72	5.76
103	7.44	8.41	6.01
104	7.68	7.14	6.29
105	7.43	7.24	6.37
106	7.58	6.91	6.29
107	6.91	6.56	6.45
108	7.39	6.33	6.27
109	7.15	6.46	5.76
110	6.72	7.19	6.37
111	7.54	7.24	5.81
112	7.64	6.74	6.19
113	7.38	7.45	5.89
114	7.65	7.29	6.63
115	7.21	7.03	7.07
116	7.11	7.67	7
117	7.7	6.69	6.26
118	7.38	5.45	6.15
119	7.69	6.65	7.49
120	7.18	7.49	6.91
121	7.28	6.77	6.85
122	7.14	7.39	6.71
123	8	6.66	6.59
124	7.46	6.77	6.57
125	7.26	6.07	6.88
126	7.18	6.27	6.84
127	7.38	7.77	6.63
128	7.49	7.38	6.47
129	8.34	7.08	6.2
130	7.56	7.45	5.44
131	7.9	6.34	6.23
132	7.3	7.12	6.28
133	7.68	7.5	5.61
134	6.54	7.21	9.02
135	7.97	7.21	5.53
136	7.33	6.91	5.93
137	7.78	7.31	4.99
138	8.28	8.15	5.73
139	7.67	7.13	4.96
140	7.94	7.37	5.74
141	8.07	7.91	6.19
142	6.89	7.88	6.47
143	7.46	6.89	5.71
144	7.6	5.28	6.17
145	7.41	5.71	5.24
146	7.41	6.45	6.53
147	7.59	5.87	6.68
148	7.46	6.9	8.87
149	7.65	7.1	6.51
150	7.67	7.44	8.34
151	7.7	7.73	6.76
152	7.52	8.2	6.73
153	7.34	7.36	7.23
154	8.03	8.77	7.86
155	7.85	7.67	9.23
156	7.69	7.59	5.69
157	7.92	8.05	5.75
158	7.3	6.8	5.98
159	7.96	6.24	8.06
160	7.12	7.09	7.12
161	7.33	7.41	7.06
162	7.61	7.53	6.22
163	7.27	7.27	6.49
164	7.46	6.32	9.24
165	7.82	7.38	7.59
166	7.6	6.16	4.92
167	6.99	7.18	6.64
168	7.36	6.6	6.31
169	7.89	6.25	6.53
170	6.98	7.41	5.62
171	7.01	7.58	6.81
172	7.27	5.6	6.89
173	7.86	5.29	7.01
174	7.4	7.28	9.57
175	7.46	7.23	7.45
176	7.56	7.74	7.43
177	7.72	7.24	6.64
178	7.44	7.4	5.78
179	7.65	8.57	6.94
180	7	7.72	7.07
181	7.99	7.94	6.74
182	7.62	8.21	7.95
183	7.8	8.07	6.77
184	6.95	8.37	6.87
185	6.95	7.61	6.25
186	7.03	7.98	7.12
187	7.12	6.84	7.98
188	6.78	8.91	5.79
189	7.58	5.96	6.6
190	7.8	5.75	5.76
191	7.35	5.87	7.56
192	7.54	6.47	6.14
193	8.27	6.06	7.24
194	7.26	6.34	8.13
195	7.59	6.72	7.79
196	7.86	7.57	9.29
197	7.39	7.41	7.12
198	7.53	7.15	9.94
199	7.56	6.67	8.76
200	7.52	7.89	9.16
201	7.62	6.33	9.66
202	7.81	6.96	9.58
203	7.25	7.21	9.11
204	8.15	7.75	7.87
205	7.83	7.3	8.58
206	7.27	6.84	8.32
207	7.82	7.21	7.88
208	7.42	6.87	6.71
209	7.43	7.82	7.89
210	7.75	7.93	7.66
211	7.6	7.76	8.05
212	7.75	7.37	7.41
213	7.27	7.43	6.34
214	8.02	8.51	6.67
215	7.55	7.01	7.94
216	7.31	8.1	6.57
217	7.53	8.92	7.4
218	7.63	8.47	6.44
219	7.81	7.3	7.08
220	7.63	7.37	6.72
221	7.21	8.27	7.63
222	7.16	7.89	6.93
223	7.74	7.71	6.92
224	7.04	8.79	6.75
225	7.66	8.82	6.26
226	7.3	8.21	6.45
227	7.25	8.05	7.03
228	7.57	7.61	6.71
229	6.99	8.23	7.73
230	7.69	6.72	7.62
231	7.54	8	8.32
232	7.83	7.21	8.1
233	7.8	7.33	7.11
234	7.61	7.3	7.72
235	7.74	7.95	7.57
236	7.33	8.13	7.31
237	7.23	7.93	7.57
238	8.09	7.11	6.79
239	7.35	7.21	6.76
240	7.36	7.54	7.46
241	7.62	6.82	6.81
242	7.26	6.82	6.58
243	7.08	7.43	7.38
244	7.48	6.93	7.14
245	7.63	6.9	7.59
246	7.65	7.18	7.01
247	7.33	6.78	7.1
248	7.1	6.87	6.05
249	7.59	6.82	6.47
250	7.65	6.8	6.92
251	7.33	7.23	6.86
252	7.23	7.69	6.92
253	7.28	6.62	6.42
254	7.64	6.24	6.71
255	7.53	7.46	7.33
256	7.25	7.21	7.78
257	7.51	7.48	7.23
258	7.66	7.01	7.01
259	7.82	7.2	7.74
260	7.32	7.12	7.1
261	7.42	6.3	7.05
262	7.15	6.7	6.67
263	7.64	7.31	6.99
264	7.51	6.91	7.79
265	7.45	7.29	6.66
266	7.71	7.17	6.76
267	6.54	6.74	6.92
268	7.52	6.66	6.89
269	8.07	6.81	7.45
270	7.23	6.92	7.53
271	7.33	7.13	7.02
272	7.02	6.97	7.46
273	6.92	7.1	6.35
274	7.49	6.97	6.95
275	6.9	7.05	7.23
276	7.55	6.39	6.94
277	7.07	7.52	8.36
278	7.32	7.06	6.72
279	7.5	7.06	7.23
280	7.6	6.91	7.99
281	6.89	6.91	6.92
282	7.83	6.69	7.51
283	7.55	6.95	6.78
284	8.03	6.39	6.35
285	7.68	7.1	6.75
286	7.79	6.96	6.53
287	7.33	7.27	6.5
288	8.13	6.56	6.36
289	7.81	7.4	6.68
290	7.89	7.73	6.75
291	8.11	7.7	7.21
292	6.82	7.14	7.64
293	8.41	7.72	6.56
294	7.7	6.95	6.75
295	7.25	7.85	7.75
296	6.96	7.64	7.15
297	7.17	7.53	7.49
298	7.35	7.25	7.61
299	7.81	6.76	7.15
300	7.2	7.4	8.46
301	6.75	7.14	7.82
302	6.97	7.08	8.14
303	7.34	6.61	8.27
304	7.23	6.25	7.8
305	7.67	5.95	8.04
306	6.96	5.89	7.89
307	7.5	5.97	7.27
308	7.42	7.09	7.35
309	6.92	7.13	7.28
310	6.98	6.91	8.75
311	7.53	6.76	8.12
312	6.93	7.08	8.65
313	7.43	7.91	8.86
314	6.88	6.51	7.79
315	7.22	6.75	7.66
316	7.07	6.69	8.7
317	7.59	7.13	8.53
318	7.99	7.32	8.93
319	7.52	7.04	8.21
320	7.75	6.8	9.25
321	7.75	7.19	7.92
322	7.59	7.17	8.42
323	7.73	8.28	8.13
324	7.66	6.59	6.92
325	7.29	6.68	7.71
326	7.42	5.71	8.64
327	7.52	6.03	8.08
328	6.95	6.39	7.19
329	7.29	5.12	7.69
330	7.48	6.51	8.53
331	7.5	7.83	7.31
332	7.44	7.82	8.45
333	7.17	6.91	8.36
334	7.29	7.81	8.22
335	7.45	7.32	7.84
336	7.47	7.61	7.52
337	7.94	5.84	8.27
338	7.89	6.98	7.8
339	8.28	4.93	9.46
340	6.85	4.68	7.96
341	7.22	5.56	7.42
342	6.87	5.12	7.04
343	7.22	5.31	6.9
344	7.61	6.67	7.99
345	7.82	6.91	9.04
346	7.06	5.22	7.23
347	7.38	6.65	8.1
348	7.36	5.34	7.95
349	8	4.74	7.61
350	7.21	5.57	7.57
351	7.86	4.91	7.16
352	7.32	5.16	7.76
353	7.56	5.02	8.28
354	7.99	5.11	7.77
355	7.15	5.07	8.67
356	7.62	6.94	7.8
357	6.96	6.21	7.23
358	7.97	6.69	7.07
359	6.97	7.1	7.84
360	7.28	6.99	7.9
361	7.63	6.88	7.4
362	7.09	7.95	6.77
363	7.36	7.38	7.53
364	7.85	7.28	7.4
365	6.99	6.87	7.53
366	7.43	7.54	7.16
367	7.33	7.04	7.79
368	7.6	7.05	6.82
369	7.86	7.24	7.29
370	7.54	7.61	7.11
371	7.03	5.86	7.83
372	7.25	5.88	7.85
373	7.44	5.87	7.54
374	7.1	5.9	8.04
375	7.51	6.22	7.18
376	7.01	5.97	7.76
377	6.79	5.79	8.02
378	7.02	5.68	6.91
379	7.54	5.19	7.86
380	7.41	5.46	8.08
381	7.99	7.08	7.61
382	7.77	7.54	8.64
383	6.65	7.68	7.19
384	7.59	7.19	7.68
385	8.23	6.58	7.52
386	7.81	7.36	7.68
387	7.81	7.42	7.7
388	8.22	7.33	7.85
389	7.48	7.78	6.69
390	8.08	7.68	6.99
391	7.85	7.74	7.68
392	7.74	7.9	7.05
393	7.64	7.4	6.59
394	7.05	7.88	7.03
395	7.13	6.22	6.39
396	7.77	6.53	7.08
397	7.36	5.95	6.36
398	7.21	7.7	6.85
399	7.57	6.53	6.44
400	7.2	8.82	6.73
401	8.11	8.66	7.57
402	7.53	7.46	8.27
403	7.12	7.39	8.47
404	6.97	7.8	8.63
405	7.79	7.76	8.23
406	7.7	6.51	8.98
407	7.18	7.39	9
408	7.35	6.82	8.59
409	7.33	7.18	8.17
410	7.32	7.28	8.66
411	7.27	7.28	9.05
412	7.15	7.42	8.91
413	7.68	7.09	8.96
414	7.51	7.35	9.5
415	7.52	7.35	9.73
416	7.28	7.34	9.2
417	7.05	7.64	9.82
418	7.29	7.22	8.98
419	6.62	6.04	8.16
420	6.9	7.49	8.21
421	6.61	7.9	8.59
422	7.41	7.99	9.01
423	7	7.38	9.06
424	7.25	7.36	7.72
425	6.08	7.63	6.73
426	6.63	7.25	7.94
427	7.4	7.4	7.4
428	6.68	7.11	6.94
429	7.22	7.73	6.92
430	7.31	7.73	6.08
431	7.16	7.64	6.51
432	7.16	7.28	6.31
433	6.54	7.48	5.88
434	7.29	7.26	6.11
435	7.28	7.72	6.39
436	7.11	7.96	5.58
437	6.69	7.55	6.65
438	7.03	8.02	5.86
439	7.26	8.2	6.83
440	6.95	7.63	7.41
441	6.9	7.25	6.39
442	7.4	7.76	6.62
443	8.26	7.61	6.07
444	7.41	7.81	6.36
445	7.52	5.67	6.16
446	6.78	8.04	6.36
447	7.29	7.14	6.67
448	7.12	7.93	7.55
449	7.01	7.95	6.75
450	7.19	6.78	7.14
451	7.51	7.47	7.88
452	7.06	7.98	7.13
453	7.21	7.6	7.61
454	6.79	7.35	6.32
455	6.95	7.51	7.38
456	7.09	6.45	7.33
457	6.66	6.54	6.96
458	6.9	6.6	7.12
459	6.78	6.06	7.75
460	7.08	7.82	8.72
461	6.54	7.76	7.89
462	6.94	8.27	8.65
463	7.21	5.63	6.79
464	7.2	5.36	7.45
465	6.77	5.79	7.37
466	7.23	5.63	7.53
467	6.9	5.97	7.02
468	7.37	6.84	6.41
469	6.99	6.43	6.78
470	7.56	5.93	6.5
471	6.39	6.69	7.3
472	7.2	6.59	7.68
473	6.66	7.08	7.5
474	7.04	6.83	7.05
475	7.08	7.03	6.98
476	7.31	6.76	7
477	7.62	6.91	7.33
478	7.21	5.95	8.06
479	7.18	7.37	6.96
480	7.09	6.71	8.23
481	7.04	6.49	7.4
482	7.06	7.43	7.35
483	7.19	6.93	7.09
484	6.92	6.46	7.34
485	7.15	7.25	8.02
486	7.28	7	7.73
487	6.78	7.19	7.52
488	7.07	7.1	7.02
489	6.79	6.94	7.49
490	6.71	7.12	6.67
491	6.52	7.28	7.53
492	6.88	6.45	7.71
493	6.96	6.68	6.32
494	6.49	7.1	7.6
495	6.9	6.64	7.1
496	6.99	7.17	7.31
497	7.2	6.37	7.83
498	7.11	7.43	7.58
499	6.9	6.68	7.39
500	7.16	6.77	8.19

[truncated: 9 more sheets: Fig. 6d, Fig. S9a, Fig. S10a, Fig. S10b, Fig. S10c, Fig. S10d, Fig. S10e, Fig. S12a, Fig. S12b]
